# Supplementary material for: A digital dashboard for reporting mental, neurological and substance use disorders in Nairobi, Kenya: Implementing an open source data technology for improving data capture
Source: PLOS Digit Health. 2024 Nov 1;3(11):e0000646. doi: 10.1371/journal.pdig.0000646 (PMC11530017; doi:10.1371/journal.pdig.0000646)
Supplement: S1 Dataset — (CSV) [file pdig.0000646.s003.csv]

type_visit	month	year	facility_code
New	Aug	2022	39
Repeat	Aug	2022	10
Repeat	Aug	2022	10
Repeat	Aug	2022	44
Repeat	Aug	2022	11
Repeat	Aug	2022	11
Repeat	Aug	2022	11
Repeat	Aug	2022	11
Repeat	Aug	2022	11
Repeat	Aug	2022	11
Repeat	Aug	2022	11
Repeat	Aug	2022	11
Repeat	Aug	2022	11
Repeat	Aug	2022	11
Repeat	Aug	2022	11
Repeat	Aug	2022	11
Repeat	Aug	2022	11
Repeat	Aug	2022	11
Repeat	Aug	2022	11
Repeat	Aug	2022	11
Repeat	Aug	2022	11
Repeat	Aug	2022	11
Repeat	Aug	2022	11
Repeat	Aug	2022	11
New	Aug	2022	5
New	Aug	2022	5
New	Aug	2022	12
New	Aug	2022	12
New	Aug	2022	12
New	Aug	2022	12
New	Aug	2022	12
New	Aug	2022	12
New	Aug	2022	12
Repeat	Aug	2022	12
New	Aug	2022	12
Repeat	Aug	2022	12
Repeat	Aug	2022	12
Repeat	Aug	2022	12
Repeat	Aug	2022	12
Repeat	Aug	2022	12
New	Aug	2022	12
Repeat	Aug	2022	12
Repeat	Aug	2022	12
Repeat	Aug	2022	12
Repeat	Aug	2022	12
Repeat	Aug	2022	12
Repeat	Aug	2022	12
Repeat	Aug	2022	12
Repeat	Aug	2022	12
Repeat	Aug	2022	12
Repeat	Aug	2022	12
Repeat	Aug	2022	17
New	Aug	2022	17
New	Aug	2022	17
Repeat	Aug	2022	33
New	Aug	2022	33
New	Aug	2022	33
New	Aug	2022	33
Repeat	Aug	2022	33
New	Aug	2022	33
New	Aug	2022	33
Repeat	Aug	2022	33
Repeat	Aug	2022	33
Repeat	Aug	2022	33
Repeat	Aug	2022	33
Repeat	Aug	2022	33
New	Aug	2022	33
New	Aug	2022	33
New	Aug	2022	33
New	Aug	2022	33
Repeat	Aug	2022	33
Repeat	Aug	2022	11
Repeat	Aug	2022	11
Repeat	Aug	2022	11
Repeat	Aug	2022	11
Repeat	Aug	2022	11
Repeat	Aug	2022	11
Repeat	Aug	2022	11
Repeat	Aug	2022	11
Repeat	Aug	2022	11
Repeat	Aug	2022	11
Repeat	Aug	2022	11
Repeat	Aug	2022	11
Repeat	Aug	2022	11
Repeat	Aug	2022	11
Repeat	Aug	2022	11
Repeat	Aug	2022	11
Repeat	Aug	2022	11
Repeat	Aug	2022	11
Repeat	Aug	2022	11
Repeat	Aug	2022	11
Repeat	Aug	2022	11
Repeat	Aug	2022	11
New	Aug	2022	11
Repeat	Aug	2022	11
Repeat	Aug	2022	11
Repeat	Aug	2022	10
Repeat	Aug	2022	10
New	Aug	2022	11
Repeat	Aug	2022	11
Repeat	Aug	2022	11
Repeat	Aug	2022	11
Repeat	Aug	2022	11
Repeat	Aug	2022	11
Repeat	Aug	2022	11
Repeat	Aug	2022	11
Repeat	Aug	2022	11
Repeat	Aug	2022	11
Repeat	Aug	2022	11
Repeat	Aug	2022	11
Repeat	Aug	2022	11
Repeat	Aug	2022	11
Repeat	Aug	2022	11
Repeat	Aug	2022	11
Repeat	Aug	2022	33
New	Aug	2022	33
New	Aug	2022	33
New	Aug	2022	10
New	Aug	2022	33
New	Aug	2022	46
New	Aug	2022	46
Repeat	Aug	2022	46
New	Aug	2022	46
Repeat	Aug	2022	46
New	Aug	2022	46
New	Aug	2022	46
New	Aug	2022	46
Repeat	Aug	2022	46
New	Aug	2022	46
New	Aug	2022	28
New	Aug	2022	28
Repeat	Aug	2022	8
Repeat	Aug	2022	23
Repeat	Aug	2022	8
Repeat	Aug	2022	23
Repeat	Aug	2022	23
Repeat	Aug	2022	23
Repeat	Aug	2022	23
Repeat	Aug	2022	23
Repeat	Aug	2022	23
New	Aug	2022	31
New	Aug	2022	23
New	Aug	2022	31
Repeat	Aug	2022	23
Repeat	Aug	2022	23
New	Aug	2022	31
Repeat	Aug	2022	23
Repeat	Aug	2022	8
New	Aug	2022	10
New	Aug	2022	20
New	Aug	2022	20
New	Aug	2022	20
Repeat	Aug	2022	20
New	Aug	2022	20
New	Aug	2022	35
New	Aug	2022	27
New	Aug	2022	27
New	Aug	2022	27
Repeat	Aug	2022	11
Repeat	Aug	2022	11
Repeat	Aug	2022	11
Repeat	Aug	2022	11
Repeat	Aug	2022	11
Repeat	Aug	2022	11
Repeat	Aug	2022	11
Repeat	Aug	2022	11
New	Aug	2022	27
Repeat	Aug	2022	44
Repeat	Aug	2022	44
New	Aug	2022	27
New	Aug	2022	44
New	Aug	2022	27
New	Aug	2022	44
Repeat	Aug	2022	44
New	Aug	2022	27
Repeat	Aug	2022	44
New	Aug	2022	27
Repeat	Aug	2022	27
New	Aug	2022	27
New	Aug	2022	27
Repeat	Aug	2022	27
New	Aug	2022	27
New	Aug	2022	27
New	Aug	2022	27
New	Aug	2022	27
Repeat	Aug	2022	27
Repeat	Aug	2022	27
Repeat	Aug	2022	27
Repeat	Aug	2022	27
New	Aug	2022	24
New	Aug	2022	27
Repeat	Aug	2022	33
Repeat	Aug	2022	33
New	Aug	2022	33
New	Aug	2022	33
New	Aug	2022	33
New	Aug	2022	33
New	Aug	2022	33
New	Aug	2022	33
New	Aug	2022	33
Repeat	Aug	2022	33
New	Aug	2022	33
Repeat	Aug	2022	33
Repeat	Aug	2022	33
New	Aug	2022	33
New	Aug	2022	33
Repeat	Aug	2022	33
Repeat	Aug	2022	33
Repeat	Aug	2022	33
New	Aug	2022	15
New	Aug	2022	15
New	Aug	2022	27
New	Aug	2022	27
New	Aug	2022	37
New	Aug	2022	40
New	Aug	2022	40
New	Aug	2022	40
New	Aug	2022	40
Repeat	Aug	2022	23
Repeat	Aug	2022	23
Repeat	Aug	2022	23
Repeat	Aug	2022	23
New	Aug	2022	23
Repeat	Aug	2022	23
Repeat	Aug	2022	23
Repeat	Aug	2022	23
Repeat	Aug	2022	23
Repeat	Aug	2022	23
Repeat	Aug	2022	23
Repeat	Aug	2022	23
Repeat	Aug	2022	23
Repeat	Aug	2022	23
Repeat	Aug	2022	44
New	Aug	2022	11
Repeat	Aug	2022	11
Repeat	Aug	2022	11
Repeat	Aug	2022	11
Repeat	Aug	2022	11
Repeat	Aug	2022	11
Repeat	Aug	2022	11
Repeat	Aug	2022	11
Repeat	Aug	2022	11
Repeat	Aug	2022	11
Repeat	Aug	2022	11
Repeat	Aug	2022	11
Repeat	Aug	2022	11
Repeat	Aug	2022	11
Repeat	Aug	2022	11
New	Aug	2022	11
New	Aug	2022	11
Repeat	Aug	2022	11
Repeat	Aug	2022	11
Repeat	Aug	2022	11
Repeat	Aug	2022	10
New	Aug	2022	27
New	Aug	2022	27
Repeat	Aug	2022	27
New	Aug	2022	27
New	Aug	2022	27
Repeat	Aug	2022	27
Repeat	Aug	2022	27
New	Aug	2022	27
Repeat	Aug	2022	27
New	Aug	2022	27
New	Aug	2022	27
Repeat	Aug	2022	27
New	Aug	2022	27
New	Aug	2022	27
Repeat	Aug	2022	26
New	Aug	2022	10
Repeat	Aug	2022	12
Repeat	Aug	2022	12
Repeat	Aug	2022	12
Repeat	Aug	2022	12
Repeat	Aug	2022	12
Repeat	Aug	2022	12
Repeat	Aug	2022	12
New	Aug	2022	12
New	Aug	2022	12
Repeat	Aug	2022	11
Repeat	Aug	2022	11
Repeat	Aug	2022	24
Repeat	Aug	2022	11
Repeat	Aug	2022	11
Repeat	Aug	2022	11
Repeat	Aug	2022	11
Repeat	Aug	2022	11
New	Aug	2022	24
Repeat	Aug	2022	11
Repeat	Aug	2022	11
Repeat	Aug	2022	11
Repeat	Aug	2022	11
Repeat	Aug	2022	11
Repeat	Aug	2022	11
Repeat	Aug	2022	11
Repeat	Aug	2022	11
Repeat	Aug	2022	11
New	Aug	2022	40
New	Aug	2022	40
Repeat	Aug	2022	10
Repeat	Aug	2022	10
Repeat	Aug	2022	11
Repeat	Aug	2022	11
Repeat	Aug	2022	11
Repeat	Aug	2022	11
Repeat	Aug	2022	11
Repeat	Aug	2022	11
Repeat	Aug	2022	11
New	Aug	2022	11
Repeat	Aug	2022	11
Repeat	Aug	2022	11
Repeat	Aug	2022	11
Repeat	Aug	2022	11
Repeat	Aug	2022	11
Repeat	Aug	2022	11
Repeat	Aug	2022	11
Repeat	Aug	2022	11
Repeat	Aug	2022	11
Repeat	Aug	2022	11
Repeat	Aug	2022	11
New	Aug	2022	39
New	Aug	2022	39
Repeat	Aug	2022	27
Repeat	Aug	2022	27
New	Aug	2022	27
New	Aug	2022	27
New	Aug	2022	27
Repeat	Aug	2022	27
New	Aug	2022	27
New	Aug	2022	27
New	Aug	2022	33
New	Aug	2022	27
New	Aug	2022	27
New	Aug	2022	27
New	Aug	2022	27
New	Aug	2022	27
New	Aug	2022	27
New	Aug	2022	27
New	Aug	2022	27
Repeat	Aug	2022	27
Repeat	Aug	2022	27
New	Aug	2022	27
New	Aug	2022	27
New	Aug	2022	27
New	Aug	2022	27
New	Aug	2022	27
New	Aug	2022	27
New	Aug	2022	27
New	Aug	2022	27
New	Aug	2022	27
New	Aug	2022	27
New	Aug	2022	27
New	Aug	2022	27
New	Aug	2022	27
Repeat	Aug	2022	29
Repeat	Aug	2022	29
Repeat	Aug	2022	29
Repeat	Aug	2022	29
New	Aug	2022	29
Repeat	Aug	2022	29
New	Aug	2022	29
New	Aug	2022	29
Repeat	Aug	2022	29
New	Aug	2022	33
New	Aug	2022	33
New	Aug	2022	33
Repeat	Aug	2022	33
New	Aug	2022	33
New	Aug	2022	33
Repeat	Aug	2022	33
New	Aug	2022	33
New	Aug	2022	33
New	Aug	2022	33
New	Aug	2022	33
New	Aug	2022	27
Repeat	Aug	2022	27
New	Aug	2022	33
New	Aug	2022	27
Repeat	Aug	2022	33
New	Aug	2022	27
New	Aug	2022	27
Repeat	Aug	2022	33
New	Aug	2022	27
New	Aug	2022	33
New	Aug	2022	27
New	Aug	2022	33
New	Aug	2022	27
New	Aug	2022	27
New	Aug	2022	33
Repeat	Aug	2022	33
New	Aug	2022	27
New	Aug	2022	33
New	Aug	2022	27
New	Aug	2022	27
New	Aug	2022	27
New	Aug	2022	27
Repeat	Aug	2022	27
New	Aug	2022	27
New	Aug	2022	27
New	Aug	2022	27
Repeat	Aug	2022	27
New	Aug	2022	27
New	Aug	2022	27
New	Aug	2022	15
Repeat	Aug	2022	15
Repeat	Aug	2022	15
New	Aug	2022	29
Repeat	Aug	2022	23
Repeat	Aug	2022	23
Repeat	Aug	2022	23
Repeat	Aug	2022	23
Repeat	Aug	2022	23
Repeat	Aug	2022	23
Repeat	Aug	2022	23
Repeat	Aug	2022	23
Repeat	Aug	2022	23
Repeat	Aug	2022	23
Repeat	Aug	2022	23
Repeat	Aug	2022	23
Repeat	Aug	2022	23
Repeat	Aug	2022	23
New	Aug	2022	23
New	Aug	2022	23
New	Aug	2022	23
New	Aug	2022	23
Repeat	Aug	2022	27
New	Aug	2022	27
New	Aug	2022	27
Repeat	Aug	2022	27
Repeat	Aug	2022	27
New	Aug	2022	27
New	Aug	2022	27
New	Aug	2022	27
New	Aug	2022	27
New	Aug	2022	27
Repeat	Aug	2022	27
New	Aug	2022	27
Repeat	Aug	2022	27
Repeat	Aug	2022	27
New	Aug	2022	10
New	Aug	2022	12
New	Aug	2022	12
Repeat	Aug	2022	11
Repeat	Aug	2022	11
Repeat	Aug	2022	11
Repeat	Aug	2022	11
Repeat	Aug	2022	11
Repeat	Aug	2022	11
Repeat	Aug	2022	11
Repeat	Aug	2022	11
New	Aug	2022	40
New	Aug	2022	11
Repeat	Aug	2022	44
Repeat	Aug	2022	44
New	Aug	2022	40
Repeat	Aug	2022	11
Repeat	Aug	2022	11
Repeat	Aug	2022	11
Repeat	Aug	2022	11
New	Aug	2022	11
New	Aug	2022	27
New	Aug	2022	27
New	Aug	2022	27
New	Aug	2022	27
New	Aug	2022	27
New	Aug	2022	27
New	Aug	2022	27
New	Aug	2022	27
New	Aug	2022	27
New	Aug	2022	27
New	Aug	2022	27
New	Aug	2022	27
New	Aug	2022	27
New	Aug	2022	27
New	Aug	2022	27
Repeat	Aug	2022	27
New	Aug	2022	27
New	Aug	2022	27
New	Aug	2022	27
Repeat	Aug	2022	27
New	Aug	2022	27
New	Aug	2022	27
New	Aug	2022	5
Repeat	Aug	2022	30
Repeat	Aug	2022	30
Repeat	Aug	2022	30
Repeat	Aug	2022	30
Repeat	Aug	2022	30
New	Aug	2022	30
New	Aug	2022	28
New	Aug	2022	28
New	Aug	2022	27
New	Aug	2022	27
New	Aug	2022	27
New	Aug	2022	27
New	Aug	2022	27
New	Aug	2022	27
New	Aug	2022	27
Repeat	Aug	2022	27
New	Aug	2022	27
Repeat	Aug	2022	27
Repeat	Aug	2022	27
New	Aug	2022	27
New	Aug	2022	27
New	Aug	2022	27
New	Aug	2022	27
Repeat	Aug	2022	27
New	Aug	2022	28
New	Aug	2022	47
New	Aug	2022	47
New	Aug	2022	47
New	Aug	2022	47
New	Aug	2022	28
Repeat	Aug	2022	10
Repeat	Aug	2022	11
Repeat	Aug	2022	11
Repeat	Aug	2022	11
Repeat	Aug	2022	11
Repeat	Aug	2022	11
Repeat	Aug	2022	11
Repeat	Aug	2022	11
Repeat	Aug	2022	11
Repeat	Aug	2022	11
Repeat	Aug	2022	11
Repeat	Aug	2022	11
Repeat	Aug	2022	11
Repeat	Aug	2022	11
Repeat	Aug	2022	11
Repeat	Aug	2022	11
Repeat	Aug	2022	11
Repeat	Aug	2022	11
Repeat	Aug	2022	11
Repeat	Aug	2022	11
Repeat	Aug	2022	11
Repeat	Aug	2022	11
New	Aug	2022	11
Repeat	Aug	2022	11
Repeat	Aug	2022	11
Repeat	Aug	2022	11
Repeat	Aug	2022	11
New	Aug	2022	27
Repeat	Aug	2022	27
Repeat	Aug	2022	27
Repeat	Aug	2022	27
New	Aug	2022	27
New	Aug	2022	27
Repeat	Aug	2022	27
Repeat	Aug	2022	27
Repeat	Aug	2022	27
New	Aug	2022	27
New	Aug	2022	27
Repeat	Aug	2022	27
New	Aug	2022	27
Repeat	Aug	2022	27
New	Aug	2022	12
New	Aug	2022	12
New	Aug	2022	12
New	Aug	2022	37
New	Aug	2022	37
Repeat	Aug	2022	46
Repeat	Aug	2022	46
Repeat	Aug	2022	46
Repeat	Aug	2022	46
New	Aug	2022	27
New	Aug	2022	27
New	Aug	2022	27
New	Aug	2022	27
New	Aug	2022	27
New	Aug	2022	27
New	Aug	2022	27
New	Aug	2022	27
New	Aug	2022	27
New	Aug	2022	27
New	Aug	2022	24
New	Aug	2022	24
New	Aug	2022	24
Repeat	Aug	2022	24
New	Aug	2022	24
New	Aug	2022	24
New	Aug	2022	24
New	Aug	2022	24
New	Aug	2022	24
Repeat	Aug	2022	24
New	Aug	2022	24
New	Aug	2022	24
New	Aug	2022	24
New	Aug	2022	24
Repeat	Aug	2022	24
New	Aug	2022	24
Repeat	Aug	2022	24
New	Aug	2022	24
Repeat	Aug	2022	24
New	Aug	2022	24
New	Aug	2022	24
New	Aug	2022	24
New	Aug	2022	24
New	Aug	2022	24
New	Aug	2022	24
New	Aug	2022	24
New	Aug	2022	24
New	Aug	2022	24
New	Aug	2022	24
New	Aug	2022	24
New	Aug	2022	24
Repeat	Aug	2022	24
Repeat	Aug	2022	24
Repeat	Aug	2022	24
New	Aug	2022	27
New	Aug	2022	27
New	Aug	2022	27
New	Aug	2022	27
Repeat	Aug	2022	27
New	Aug	2022	27
New	Aug	2022	27
New	Aug	2022	27
New	Aug	2022	27
Repeat	Aug	2022	23
Repeat	Aug	2022	23
Repeat	Aug	2022	23
Repeat	Aug	2022	23
Repeat	Aug	2022	23
Repeat	Aug	2022	23
Repeat	Aug	2022	23
Repeat	Aug	2022	23
Repeat	Aug	2022	23
Repeat	Aug	2022	23
Repeat	Aug	2022	23
Repeat	Aug	2022	23
Repeat	Aug	2022	23
Repeat	Aug	2022	23
Repeat	Aug	2022	23
Repeat	Aug	2022	23
Repeat	Aug	2022	23
Repeat	Aug	2022	23
New	Aug	2022	23
New	Aug	2022	23
New	Aug	2022	23
New	Aug	2022	23
New	Aug	2022	23
New	Aug	2022	23
New	Aug	2022	23
New	Aug	2022	27
New	Aug	2022	27
New	Aug	2022	27
New	Aug	2022	27
New	Aug	2022	27
New	Aug	2022	27
New	Aug	2022	27
Repeat	Aug	2022	27
New	Aug	2022	27
New	Aug	2022	27
New	Aug	2022	27
New	Aug	2022	9
New	Aug	2022	9
Repeat	Aug	2022	30
Repeat	Aug	2022	30
Repeat	Aug	2022	30
Repeat	Aug	2022	30
Repeat	Aug	2022	30
Repeat	Aug	2022	30
Repeat	Aug	2022	30
Repeat	Aug	2022	30
New	Aug	2022	17
New	Aug	2022	17
New	Aug	2022	17
New	Aug	2022	17
New	Aug	2022	17
New	Aug	2022	17
New	Aug	2022	17
New	Aug	2022	33
Repeat	Aug	2022	33
New	Aug	2022	33
New	Aug	2022	33
New	Aug	2022	33
Repeat	Aug	2022	33
Repeat	Aug	2022	33
Repeat	Aug	2022	33
Repeat	Aug	2022	33
New	Aug	2022	33
Repeat	Aug	2022	33
New	Aug	2022	33
New	Aug	2022	33
New	Aug	2022	33
New	Aug	2022	33
Repeat	Aug	2022	33
Repeat	Aug	2022	33
Repeat	Aug	2022	33
Repeat	Aug	2022	33
Repeat	Aug	2022	33
New	Aug	2022	33
New	Aug	2022	33
Repeat	Aug	2022	33
Repeat	Aug	2022	33
Repeat	Aug	2022	33
Repeat	Aug	2022	33
Repeat	Aug	2022	33
New	Aug	2022	33
Repeat	Aug	2022	33
New	Aug	2022	33
New	Aug	2022	33
New	Aug	2022	33
Repeat	Aug	2022	33
New	Aug	2022	33
Repeat	Aug	2022	33
New	Aug	2022	33
New	Aug	2022	33
New	Aug	2022	33
Repeat	Aug	2022	11
Repeat	Aug	2022	11
Repeat	Aug	2022	11
Repeat	Aug	2022	11
Repeat	Aug	2022	11
Repeat	Aug	2022	11
Repeat	Aug	2022	11
Repeat	Aug	2022	11
New	Aug	2022	27
New	Aug	2022	27
New	Aug	2022	12
New	Aug	2022	12
New	Aug	2022	12
New	Aug	2022	12
New	Aug	2022	12
New	Aug	2022	12
New	Aug	2022	12
New	Aug	2022	37
Repeat	Aug	2022	10
New	Aug	2022	10
Repeat	Aug	2022	28
New	Aug	2022	27
New	Aug	2022	27
Repeat	Aug	2022	27
Repeat	Aug	2022	27
New	Aug	2022	27
Repeat	Aug	2022	27
New	Aug	2022	27
Repeat	Aug	2022	27
New	Aug	2022	27
New	Aug	2022	27
Repeat	Aug	2022	27
Repeat	Aug	2022	27
Repeat	Aug	2022	27
New	Aug	2022	27
Repeat	Aug	2022	27
Repeat	Aug	2022	27
Repeat	Aug	2022	27
New	Aug	2022	27
New	Aug	2022	27
New	Aug	2022	27
New	Aug	2022	27
Repeat	Aug	2022	27
Repeat	Aug	2022	27
Repeat	Aug	2022	27
Repeat	Aug	2022	27
New	Aug	2022	27
New	Aug	2022	27
New	Aug	2022	27
New	Aug	2022	27
New	Aug	2022	27
Repeat	Aug	2022	27
New	Aug	2022	27
New	Aug	2022	27
New	Aug	2022	27
New	Aug	2022	27
New	Aug	2022	27
New	Aug	2022	27
New	Aug	2022	27
New	Aug	2022	27
New	Aug	2022	27
New	Aug	2022	27
New	Aug	2022	27
New	Aug	2022	33
New	Aug	2022	33
Repeat	Aug	2022	33
Repeat	Aug	2022	33
Repeat	Aug	2022	33
New	Aug	2022	33
New	Aug	2022	33
New	Aug	2022	33
New	Aug	2022	33
New	Aug	2022	47
New	Aug	2022	47
Repeat	Aug	2022	47
Repeat	Aug	2022	11
Repeat	Aug	2022	11
Repeat	Aug	2022	11
Repeat	Aug	2022	11
Repeat	Aug	2022	11
Repeat	Aug	2022	11
Repeat	Aug	2022	11
Repeat	Aug	2022	11
Repeat	Aug	2022	11
Repeat	Aug	2022	11
Repeat	Aug	2022	11
Repeat	Aug	2022	11
Repeat	Aug	2022	11
Repeat	Aug	2022	11
Repeat	Aug	2022	11
Repeat	Aug	2022	11
Repeat	Aug	2022	11
Repeat	Aug	2022	11
Repeat	Aug	2022	11
Repeat	Aug	2022	11
Repeat	Aug	2022	11
Repeat	Aug	2022	11
Repeat	Aug	2022	11
Repeat	Aug	2022	11
Repeat	Aug	2022	11
Repeat	Aug	2022	11
Repeat	Aug	2022	11
Repeat	Aug	2022	11
New	Aug	2022	11
New	Aug	2022	27
New	Aug	2022	27
Repeat	Aug	2022	27
New	Aug	2022	27
New	Aug	2022	27
Repeat	Aug	2022	27
New	Aug	2022	27
New	Aug	2022	27
Repeat	Aug	2022	27
New	Aug	2022	27
New	Aug	2022	27
Repeat	Aug	2022	27
New	Aug	2022	27
New	Aug	2022	27
Repeat	Aug	2022	27
New	Aug	2022	27
New	Aug	2022	27
Repeat	Aug	2022	27
New	Aug	2022	27
New	Aug	2022	27
New	Aug	2022	27
Repeat	Aug	2022	27
Repeat	Aug	2022	27
New	Aug	2022	12
Repeat	Aug	2022	12
New	Aug	2022	12
New	Sep	2022	10
New	Sep	2022	10
New	Sep	2022	9
New	Aug	2022	9
New	Aug	2022	9
Repeat	Aug	2022	9
Repeat	Aug	2022	9
New	Aug	2022	9
New	Aug	2022	9
New	Sep	2022	27
New	Sep	2022	27
New	Sep	2022	27
Repeat	Sep	2022	27
Repeat	Sep	2022	27
New	Sep	2022	27
New	Sep	2022	27
New	Sep	2022	27
New	Sep	2022	27
New	Sep	2022	27
New	Sep	2022	27
Repeat	Sep	2022	27
Repeat	Sep	2022	27
New	Sep	2022	27
New	Sep	2022	27
New	Sep	2022	27
New	Sep	2022	27
New	Sep	2022	27
New	Sep	2022	27
Repeat	Aug	2022	9
New	Aug	2022	9
Repeat	Aug	2022	9
Repeat	Aug	2022	9
Repeat	Aug	2022	9
New	Sep	2022	4
New	Aug	2022	9
New	Aug	2022	9
Repeat	Sep	2022	23
Repeat	Sep	2022	23
Repeat	Sep	2022	23
Repeat	Sep	2022	23
Repeat	Sep	2022	23
Repeat	Sep	2022	23
Repeat	Sep	2022	23
Repeat	Sep	2022	23
Repeat	Sep	2022	23
Repeat	Sep	2022	23
Repeat	Sep	2022	23
Repeat	Sep	2022	23
Repeat	Sep	2022	23
Repeat	Sep	2022	23
Repeat	Sep	2022	23
Repeat	Sep	2022	23
Repeat	Sep	2022	23
Repeat	Sep	2022	23
Repeat	Sep	2022	23
Repeat	Sep	2022	23
New	Sep	2022	23
New	Sep	2022	23
New	Sep	2022	23
New	Sep	2022	23
New	Aug	2022	31
New	Aug	2022	31
New	Aug	2022	31
New	Aug	2022	31
New	Aug	2022	31
Repeat	Aug	2022	31
Repeat	Aug	2022	31
Repeat	Aug	2022	31
New	Aug	2022	31
New	Aug	2022	31
New	Aug	2022	31
New	Aug	2022	31
New	Aug	2022	31
New	Aug	2022	31
New	Aug	2022	8
Repeat	Aug	2022	8
New	Aug	2022	8
New	Aug	2022	8
Repeat	Aug	2022	8
Repeat	Aug	2022	31
Repeat	Aug	2022	31
Repeat	Aug	2022	8
Repeat	Aug	2022	8
New	Aug	2022	31
Repeat	Aug	2022	31
Repeat	Aug	2022	31
Repeat	Aug	2022	31
Repeat	Aug	2022	31
New	Aug	2022	31
New	Aug	2022	32
New	Aug	2022	32
New	Sep	2022	27
Repeat	Sep	2022	27
New	Sep	2022	27
Repeat	Sep	2022	27
New	Sep	2022	27
New	Sep	2022	27
New	Sep	2022	27
New	Sep	2022	27
New	Sep	2022	27
Repeat	Sep	2022	27
New	Sep	2022	27
Repeat	Sep	2022	27
New	Sep	2022	27
New	Sep	2022	27
New	Sep	2022	27
New	Sep	2022	27
Repeat	Sep	2022	27
New	Sep	2022	27
New	Sep	2022	27
New	Aug	2022	24
New	Aug	2022	24
New	Aug	2022	24
New	Aug	2022	24
New	Aug	2022	24
New	Aug	2022	24
New	Aug	2022	24
New	Aug	2022	24
New	Aug	2022	24
New	Aug	2022	24
New	Aug	2022	24
New	Aug	2022	24
New	Aug	2022	24
New	Aug	2022	24
New	Aug	2022	24
New	Aug	2022	24
New	Aug	2022	24
New	Aug	2022	24
New	Aug	2022	26
New	Aug	2022	26
New	Aug	2022	26
New	Aug	2022	26
Repeat	Aug	2022	26
New	Sep	2022	26
New	Aug	2022	26
New	Aug	2022	26
New	Aug	2022	26
Repeat	Aug	2022	26
Repeat	Aug	2022	26
Repeat	Aug	2022	26
Repeat	Aug	2022	26
Repeat	Aug	2022	26
New	Aug	2022	26
New	Aug	2022	26
New	Aug	2022	26
New	Aug	2022	26
New	Aug	2022	26
New	Aug	2022	26
Repeat	Aug	2022	26
New	Aug	2022	21
New	Aug	2022	21
Repeat	Aug	2022	21
Repeat	Aug	2022	21
Repeat	Aug	2022	21
Repeat	Aug	2022	21
Repeat	Aug	2022	21
Repeat	Aug	2022	21
Repeat	Aug	2022	21
New	Aug	2022	21
Repeat	Aug	2022	21
Repeat	Aug	2022	21
New	Aug	2022	21
Repeat	Aug	2022	21
Repeat	Aug	2022	21
Repeat	Aug	2022	21
Repeat	Aug	2022	21
New	Aug	2022	21
Repeat	Aug	2022	21
Repeat	Aug	2022	18
Repeat	Aug	2022	18
Repeat	Aug	2022	18
Repeat	Aug	2022	18
Repeat	Aug	2022	18
Repeat	Aug	2022	18
Repeat	Aug	2022	18
Repeat	Aug	2022	18
Repeat	Aug	2022	18
New	Aug	2022	18
New	Aug	2022	18
New	Aug	2022	18
Repeat	Sep	2022	30
Repeat	Sep	2022	30
Repeat	Sep	2022	30
Repeat	Sep	2022	30
Repeat	Sep	2022	30
Repeat	Sep	2022	30
Repeat	Sep	2022	30
Repeat	Sep	2022	11
Repeat	Sep	2022	11
Repeat	Sep	2022	11
New	Sep	2022	11
Repeat	Sep	2022	11
Repeat	Sep	2022	11
Repeat	Sep	2022	11
Repeat	Sep	2022	11
Repeat	Sep	2022	11
Repeat	Sep	2022	11
Repeat	Sep	2022	11
Repeat	Aug	2022	15
New	Sep	2022	27
New	Sep	2022	27
New	Sep	2022	27
Repeat	Sep	2022	27
New	Sep	2022	27
Repeat	Sep	2022	27
New	Sep	2022	27
Repeat	Sep	2022	27
New	Sep	2022	27
New	Sep	2022	27
New	Sep	2022	27
New	Sep	2022	27
New	Sep	2022	27
Repeat	Sep	2022	27
Repeat	Sep	2022	12
Repeat	Sep	2022	12
New	Sep	2022	12
New	Sep	2022	12
New	Sep	2022	12
New	Sep	2022	12
Repeat	Sep	2022	47
New	Sep	2022	47
New	Sep	2022	47
New	Sep	2022	11
Repeat	Sep	2022	11
Repeat	Sep	2022	11
Repeat	Sep	2022	11
Repeat	Sep	2022	11
Repeat	Sep	2022	11
Repeat	Sep	2022	11
Repeat	Sep	2022	11
Repeat	Sep	2022	11
Repeat	Sep	2022	11
Repeat	Sep	2022	11
Repeat	Sep	2022	11
Repeat	Sep	2022	11
Repeat	Sep	2022	11
Repeat	Sep	2022	11
Repeat	Sep	2022	11
Repeat	Sep	2022	11
Repeat	Sep	2022	11
New	Sep	2022	27
New	Sep	2022	27
New	Sep	2022	27
New	Sep	2022	27
New	Sep	2022	27
Repeat	Sep	2022	27
New	Sep	2022	27
New	Sep	2022	27
Repeat	Sep	2022	27
New	Sep	2022	27
New	Sep	2022	27
New	Sep	2022	27
New	Sep	2022	27
New	Sep	2022	27
New	Sep	2022	27
New	Sep	2022	27
New	Sep	2022	27
New	Sep	2022	27
Repeat	Sep	2022	27
Repeat	Sep	2022	27
Repeat	Sep	2022	27
New	Sep	2022	27
New	Sep	2022	27
Repeat	Sep	2022	27
Repeat	Sep	2022	27
New	Sep	2022	27
New	Sep	2022	27
New	Sep	2022	27
New	Sep	2022	27
New	Aug	2022	5
New	Sep	2022	4
New	Sep	2022	27
Repeat	Aug	2022	27
New	Sep	2022	27
Repeat	Sep	2022	27
New	Aug	2022	27
New	Sep	2022	27
New	Aug	2022	6
New	Aug	2022	6
Repeat	Aug	2022	6
New	Aug	2022	6
New	Aug	2022	6
Repeat	Aug	2022	6
Repeat	Aug	2022	6
New	Aug	2022	6
New	Aug	2022	6
Repeat	Aug	2022	6
New	Aug	2022	6
New	Aug	2022	6
New	Sep	2022	6
New	Sep	2022	47
New	Sep	2022	40
New	Sep	2022	27
New	Sep	2022	27
New	Sep	2022	27
New	Sep	2022	27
New	Sep	2022	27
New	Sep	2022	27
New	Sep	2022	27
New	Sep	2022	27
New	Sep	2022	27
Repeat	Sep	2022	27
Repeat	Sep	2022	27
New	Sep	2022	27
New	Sep	2022	27
New	Sep	2022	27
New	Sep	2022	27
New	Sep	2022	27
New	Sep	2022	27
Repeat	Sep	2022	27
New	Sep	2022	27
Repeat	Sep	2022	27
New	Sep	2022	27
New	Sep	2022	27
New	Aug	2022	33
Repeat	Sep	2022	33
New	Sep	2022	33
Repeat	Sep	2022	33
Repeat	Sep	2022	33
New	Sep	2022	33
New	Sep	2022	33
New	Sep	2022	33
New	Sep	2022	33
New	Sep	2022	33
New	Sep	2022	33
New	Sep	2022	33
New	Sep	2022	33
New	Sep	2022	33
New	Sep	2022	33
New	Sep	2022	33
Repeat	Sep	2022	33
New	Sep	2022	11
Repeat	Sep	2022	11
Repeat	Sep	2022	11
Repeat	Sep	2022	11
Repeat	Sep	2022	11
Repeat	Sep	2022	11
Repeat	Sep	2022	11
Repeat	Sep	2022	11
Repeat	Sep	2022	11
Repeat	Sep	2022	11
Repeat	Sep	2022	11
Repeat	Sep	2022	11
Repeat	Sep	2022	11
New	Sep	2022	11
New	Sep	2022	11
Repeat	Sep	2022	27
New	Sep	2022	27
Repeat	Sep	2022	27
New	Sep	2022	27
New	Sep	2022	27
New	Sep	2022	27
New	Sep	2022	27
New	Sep	2022	27
New	Sep	2022	27
New	Sep	2022	27
New	Sep	2022	27
New	Sep	2022	27
New	Sep	2022	27
New	Sep	2022	27
New	Sep	2022	27
New	Sep	2022	27
New	Sep	2022	27
New	Sep	2022	27
New	Sep	2022	27
Repeat	Sep	2022	27
New	Sep	2022	27
Repeat	Sep	2022	27
New	Sep	2022	27
New	Sep	2022	27
New	Sep	2022	27
Repeat	Sep	2022	27
Repeat	Sep	2022	27
New	Sep	2022	27
New	Sep	2022	27
Repeat	Sep	2022	27
New	Sep	2022	27
New	Sep	2022	27
New	Sep	2022	27
New	Sep	2022	27
New	Sep	2022	27
New	Sep	2022	27
New	Sep	2022	27
Repeat	Sep	2022	27
New	Sep	2022	27
Repeat	Sep	2022	23
Repeat	Sep	2022	23
Repeat	Sep	2022	23
Repeat	Sep	2022	23
Repeat	Sep	2022	23
Repeat	Sep	2022	23
Repeat	Sep	2022	23
Repeat	Sep	2022	23
Repeat	Sep	2022	23
Repeat	Sep	2022	23
Repeat	Sep	2022	23
Repeat	Sep	2022	23
Repeat	Sep	2022	23
Repeat	Sep	2022	23
Repeat	Sep	2022	23
Repeat	Sep	2022	23
Repeat	Sep	2022	23
New	Sep	2022	23
New	Sep	2022	23
New	Sep	2022	47
Repeat	Sep	2022	23
New	Sep	2022	5
New	Sep	2022	5
New	Sep	2022	5
New	Sep	2022	12
New	Sep	2022	12
New	Sep	2022	12
New	Sep	2022	38
New	Sep	2022	27
New	Sep	2022	27
New	Sep	2022	27
New	Sep	2022	27
New	Sep	2022	27
New	Sep	2022	27
New	Sep	2022	27
New	Sep	2022	27
New	Sep	2022	27
New	Sep	2022	27
New	Sep	2022	27
New	Sep	2022	27
New	Sep	2022	27
New	Sep	2022	27
New	Sep	2022	27
Repeat	Sep	2022	27
Repeat	Sep	2022	27
New	Sep	2022	27
Repeat	Sep	2022	27
New	Sep	2022	13
New	Sep	2022	13
New	Sep	2022	27
New	Sep	2022	27
New	Sep	2022	27
New	Sep	2022	5
New	Sep	2022	27
New	Sep	2022	27
Repeat	Sep	2022	27
New	Sep	2022	27
Repeat	Sep	2022	27
New	Sep	2022	27
New	Sep	2022	27
New	Sep	2022	27
New	Sep	2022	27
New	Sep	2022	27
New	Sep	2022	27
New	Sep	2022	27
New	Sep	2022	27
New	Sep	2022	27
New	Sep	2022	27
Repeat	Sep	2022	27
Repeat	Sep	2022	27
New	Sep	2022	27
Repeat	Sep	2022	27
Repeat	Sep	2022	27
New	Sep	2022	27
Repeat	Sep	2022	27
New	Sep	2022	27
New	Sep	2022	27
Repeat	Sep	2022	27
Repeat	Sep	2022	27
Repeat	Sep	2022	27
Repeat	Sep	2022	27
New	Sep	2022	27
New	Sep	2022	27
New	Sep	2022	27
Repeat	Sep	2022	27
Repeat	Sep	2022	11
Repeat	Sep	2022	11
Repeat	Sep	2022	11
Repeat	Sep	2022	11
Repeat	Sep	2022	11
Repeat	Sep	2022	11
Repeat	Sep	2022	11
Repeat	Sep	2022	11
Repeat	Sep	2022	11
Repeat	Sep	2022	11
Repeat	Sep	2022	11
Repeat	Sep	2022	11
Repeat	Sep	2022	11
Repeat	Sep	2022	11
Repeat	Sep	2022	11
Repeat	Sep	2022	11
Repeat	Sep	2022	11
Repeat	Sep	2022	11
Repeat	Sep	2022	11
Repeat	Sep	2022	11
Repeat	Sep	2022	11
Repeat	Sep	2022	11
Repeat	Sep	2022	11
Repeat	Sep	2022	33
Repeat	Sep	2022	33
New	Sep	2022	33
New	Sep	2022	33
New	Sep	2022	33
New	Sep	2022	33
New	Sep	2022	33
Repeat	Aug	2022	22
Repeat	Aug	2022	22
Repeat	Aug	2022	22
Repeat	Aug	2022	22
Repeat	Aug	2022	22
Repeat	Aug	2022	22
Repeat	Aug	2022	22
Repeat	Aug	2022	22
Repeat	Aug	2022	22
Repeat	Sep	2022	27
New	Sep	2022	27
New	Sep	2022	27
New	Sep	2022	27
Repeat	Sep	2022	27
New	Sep	2022	27
New	Sep	2022	27
Repeat	Sep	2022	27
New	Sep	2022	27
New	Sep	2022	27
Repeat	Sep	2022	6
Repeat	Sep	2022	6
New	Sep	2022	6
New	Sep	2022	25
New	Sep	2022	25
Repeat	Sep	2022	25
Repeat	Sep	2022	25
New	Sep	2022	6
New	Sep	2022	25
New	Sep	2022	6
New	Sep	2022	6
New	Sep	2022	6
Repeat	Sep	2022	25
Repeat	Sep	2022	25
Repeat	Sep	2022	6
New	Sep	2022	6
Repeat	Sep	2022	6
New	Sep	2022	25
New	Sep	2022	6
New	Sep	2022	6
New	Sep	2022	25
Repeat	Sep	2022	25
New	Sep	2022	25
Repeat	Sep	2022	6
New	Sep	2022	23
New	Sep	2022	23
New	Sep	2022	6
New	Sep	2022	23
New	Sep	2022	6
New	Sep	2022	6
New	Sep	2022	23
New	Sep	2022	6
Repeat	Sep	2022	23
Referral	Sep	2022	23
Referral	Sep	2022	23
Repeat	Sep	2022	23
Repeat	Sep	2022	23
Repeat	Sep	2022	23
Repeat	Sep	2022	23
Repeat	Sep	2022	23
Repeat	Sep	2022	23
Repeat	Sep	2022	23
Repeat	Sep	2022	23
Repeat	Sep	2022	23
Repeat	Sep	2022	23
Repeat	Sep	2022	23
Repeat	Sep	2022	23
Repeat	Sep	2022	47
Repeat	Sep	2022	23
Repeat	Aug	2022	22
Repeat	Aug	2022	22
Repeat	Sep	2022	22
Repeat	Sep	2022	22
Repeat	Aug	2022	35
Repeat	Aug	2022	35
New	Aug	2022	35
New	Aug	2022	35
Referral	Aug	2022	35
Referral	Aug	2022	35
Repeat	Aug	2022	35
Repeat	Aug	2022	35
Repeat	Aug	2022	35
Repeat	Aug	2022	35
Repeat	Aug	2022	35
Repeat	Aug	2022	35
Repeat	Aug	2022	35
Repeat	Aug	2022	35
Referral	Aug	2022	35
Referral	Aug	2022	35
New	Aug	2022	35
Repeat	Aug	2022	35
Repeat	Aug	2022	35
Repeat	Aug	2022	35
New	Aug	2022	35
Repeat	Aug	2022	35
Repeat	Aug	2022	35
New	Aug	2022	35
New	Aug	2022	35
New	Aug	2022	35
New	Aug	2022	35
New	Aug	2022	35
New	Aug	2022	35
New	Aug	2022	35
Repeat	Aug	2022	35
Repeat	Aug	2022	35
New	Aug	2022	35
New	Sep	2022	27
New	Sep	2022	27
New	Sep	2022	27
New	Sep	2022	27
Repeat	Sep	2022	27
New	Sep	2022	27
New	Sep	2022	27
Repeat	Sep	2022	27
New	Sep	2022	27
New	Sep	2022	27
New	Sep	2022	27
Repeat	Sep	2022	27
New	Sep	2022	27
New	Sep	2022	27
Repeat	Sep	2022	27
New	Sep	2022	27
Repeat	Sep	2022	27
New	Sep	2022	27
New	Sep	2022	27
New	Sep	2022	27
New	Sep	2022	27
New	Sep	2022	27
New	Sep	2022	27
New	Sep	2022	27
New	Sep	2022	27
New	Sep	2022	27
New	Sep	2022	27
Repeat	Sep	2022	27
New	Sep	2022	27
New	Sep	2022	27
New	Sep	2022	27
Repeat	Sep	2022	27
New	Sep	2022	27
New	Sep	2022	27
New	Sep	2022	27
New	Sep	2022	27
Repeat	Sep	2022	27
Repeat	Sep	2022	27
New	Sep	2022	27
Repeat	Sep	2022	27
Repeat	Sep	2022	27
New	Sep	2022	27
Repeat	Sep	2022	9
Repeat	Sep	2022	9
Repeat	Sep	2022	9
Repeat	Sep	2022	9
Repeat	Sep	2022	9
New	Sep	2022	9
Repeat	Sep	2022	9
Repeat	Sep	2022	9
Repeat	Sep	2022	9
Repeat	Sep	2022	9
New	Sep	2022	9
Repeat	Sep	2022	9
Repeat	Sep	2022	9
New	Sep	2022	12
Repeat	Sep	2022	12
Repeat	Sep	2022	12
New	Sep	2022	12
Repeat	Sep	2022	30
Repeat	Sep	2022	30
Repeat	Sep	2022	30
Repeat	Sep	2022	30
Repeat	Sep	2022	30
Repeat	Sep	2022	30
Repeat	Sep	2022	30
New	Sep	2022	30
New	Sep	2022	30
New	Sep	2022	27
New	Sep	2022	27
Repeat	Sep	2022	27
Repeat	Sep	2022	27
Repeat	Sep	2022	27
Repeat	Sep	2022	27
New	Sep	2022	27
New	Sep	2022	27
Repeat	Sep	2022	27
Repeat	Sep	2022	27
New	Sep	2022	27
New	Sep	2022	27
New	Sep	2022	27
New	Sep	2022	27
Repeat	Sep	2022	27
New	Sep	2022	27
New	Sep	2022	27
New	Sep	2022	27
New	Sep	2022	27
New	Sep	2022	27
New	Sep	2022	27
New	Sep	2022	26
Repeat	Sep	2022	26
Repeat	Sep	2022	26
Repeat	Sep	2022	26
New	Sep	2022	26
New	Sep	2022	26
Repeat	Sep	2022	26
Repeat	Sep	2022	26
New	Sep	2022	26
New	Sep	2022	26
New	Sep	2022	26
New	Sep	2022	5
Repeat	Sep	2022	12
New	Sep	2022	12
Repeat	Sep	2022	12
New	Sep	2022	37
New	Sep	2022	27
Repeat	Sep	2022	27
Repeat	Sep	2022	27
Repeat	Sep	2022	27
Repeat	Sep	2022	27
Repeat	Sep	2022	27
New	Sep	2022	27
Repeat	Sep	2022	27
Repeat	Sep	2022	27
Repeat	Sep	2022	27
Repeat	Sep	2022	27
New	Sep	2022	27
Repeat	Sep	2022	27
New	Sep	2022	27
Repeat	Sep	2022	27
New	Sep	2022	4
New	Sep	2022	4
New	Sep	2022	4
New	Sep	2022	4
New	Sep	2022	27
New	Sep	2022	27
New	Sep	2022	27
New	Sep	2022	27
New	Sep	2022	27
New	Sep	2022	27
New	Sep	2022	27
New	Sep	2022	27
New	Sep	2022	27
New	Sep	2022	27
New	Sep	2022	27
New	Sep	2022	27
New	Sep	2022	27
New	Sep	2022	27
New	Sep	2022	27
Repeat	Sep	2022	27
New	Sep	2022	27
New	Sep	2022	27
New	Sep	2022	27
Repeat	Sep	2022	27
New	Sep	2022	27
New	Sep	2022	27
New	Sep	2022	27
New	Sep	2022	27
New	Sep	2022	27
New	Sep	2022	27
Repeat	Sep	2022	27
New	Sep	2022	27
Repeat	Sep	2022	27
New	Sep	2022	27
New	Sep	2022	27
New	Sep	2022	27
Repeat	Sep	2022	27
Repeat	Sep	2022	27
Repeat	Sep	2022	27
Repeat	Sep	2022	27
Repeat	Sep	2022	27
New	Sep	2022	27
New	Sep	2022	27
New	Sep	2022	27
Repeat	Sep	2022	27
New	Sep	2022	27
Repeat	Sep	2022	27
New	Sep	2022	27
New	Sep	2022	27
Repeat	Sep	2022	27
New	Sep	2022	27
Repeat	Sep	2022	27
New	Sep	2022	27
New	Sep	2022	27
Repeat	Sep	2022	27
New	Sep	2022	27
New	Sep	2022	27
New	Sep	2022	27
New	Sep	2022	27
Repeat	Sep	2022	23
Repeat	Sep	2022	23
New	Sep	2022	23
New	Sep	2022	23
New	Sep	2022	23
New	Sep	2022	23
New	Sep	2022	23
New	Sep	2022	23
New	Sep	2022	4
New	Sep	2022	47
Repeat	Sep	2022	47
Repeat	Sep	2022	47
New	Sep	2022	33
Repeat	Oct	2022	23
New	Sep	2022	27
New	Sep	2022	27
New	Oct	2022	27
New	Oct	2022	27
New	Oct	2022	27
New	Oct	2022	27
New	Oct	2022	27
New	Oct	2022	27
New	Oct	2022	27
New	Oct	2022	27
New	Oct	2022	27
Repeat	Oct	2022	27
New	Oct	2022	27
New	Oct	2022	27
Repeat	Oct	2022	27
New	Oct	2022	27
New	Oct	2022	27
New	Oct	2022	27
New	Oct	2022	27
New	Oct	2022	27
New	Oct	2022	27
New	Oct	2022	27
New	Oct	2022	27
New	Oct	2022	27
New	Oct	2022	27
New	Sep	2022	6
New	Sep	2022	25
New	Sep	2022	25
Repeat	Sep	2022	25
New	Sep	2022	25
Repeat	Sep	2022	25
New	Sep	2022	25
New	Sep	2022	25
Repeat	Sep	2022	25
Repeat	Sep	2022	25
New	Sep	2022	25
Repeat	Sep	2022	25
New	Sep	2022	25
Repeat	Sep	2022	25
Repeat	Sep	2022	25
New	Sep	2022	25
New	Sep	2022	25
Repeat	Sep	2022	23
Repeat	Sep	2022	23
New	Sep	2022	6
Repeat	Sep	2022	23
Repeat	Sep	2022	23
New	Sep	2022	6
Repeat	Sep	2022	23
Repeat	Sep	2022	6
Repeat	Sep	2022	23
Repeat	Sep	2022	23
New	Sep	2022	6
Repeat	Sep	2022	23
Repeat	Sep	2022	23
Repeat	Sep	2022	23
Repeat	Sep	2022	23
Repeat	Sep	2022	23
Repeat	Sep	2022	23
New	Sep	2022	6
Repeat	Sep	2022	23
Repeat	Sep	2022	6
Repeat	Sep	2022	23
Repeat	Sep	2022	23
Repeat	Sep	2022	23
Repeat	Sep	2022	23
Repeat	Sep	2022	23
Repeat	Sep	2022	22
Repeat	Sep	2022	22
New	Sep	2022	22
Repeat	Sep	2022	22
Repeat	Sep	2022	22
New	Sep	2022	22
Repeat	Sep	2022	22
New	Sep	2022	22
Repeat	Sep	2022	22
Repeat	Sep	2022	22
New	Sep	2022	22
New	Oct	2022	27
New	Oct	2022	27
New	Oct	2022	27
Repeat	Oct	2022	27
Repeat	Oct	2022	27
New	Oct	2022	27
Repeat	Oct	2022	27
New	Oct	2022	27
New	Oct	2022	27
New	Oct	2022	27
New	Oct	2022	27
New	Oct	2022	27
New	Oct	2022	27
New	Oct	2022	27
New	Oct	2022	27
New	Oct	2022	27
Repeat	Oct	2022	27
New	Oct	2022	27
New	Oct	2022	27
Repeat	Oct	2022	27
New	Oct	2022	27
New	Oct	2022	27
New	Oct	2022	27
New	Oct	2022	27
New	Oct	2022	27
New	Oct	2022	27
New	Oct	2022	27
Repeat	Oct	2022	27
New	Oct	2022	27
New	Oct	2022	27
New	Oct	2022	27
Repeat	Oct	2022	27
Repeat	Oct	2022	27
New	Oct	2022	27
New	Oct	2022	27
New	Oct	2022	27
Repeat	Oct	2022	27
New	Oct	2022	27
Repeat	Sep	2022	15
New	Oct	2022	15
New	Oct	2022	15
Repeat	Sep	2022	31
New	Sep	2022	31
New	Sep	2022	31
New	Sep	2022	31
New	Sep	2022	31
New	Sep	2022	31
New	Sep	2022	31
New	Sep	2022	31
Repeat	Oct	2022	31
New	Sep	2022	31
Repeat	Sep	2022	31
New	Sep	2022	42
New	Sep	2022	31
New	Sep	2022	31
New	Sep	2022	31
New	Sep	2022	31
New	Sep	2022	31
New	Sep	2022	31
New	Sep	2022	31
New	Oct	2022	31
New	Sep	2022	31
New	Sep	2022	31
New	Sep	2022	31
Repeat	Sep	2022	31
New	Sep	2022	31
New	Sep	2022	20
Repeat	Sep	2022	31
New	Oct	2022	31
New	Sep	2022	31
Repeat	Oct	2022	31
New	Sep	2022	31
New	Sep	2022	31
New	Oct	2022	31
New	Oct	2022	31
New	Oct	2022	31
Repeat	Sep	2022	31
New	Sep	2022	31
New	Sep	2022	31
New	Sep	2022	31
New	Sep	2022	31
New	Oct	2022	31
New	Oct	2022	31
Repeat	Oct	2022	31
New	Oct	2022	31
New	Oct	2022	31
Repeat	Oct	2022	31
New	Oct	2022	31
New	Oct	2022	27
New	Oct	2022	27
New	Oct	2022	27
New	Oct	2022	27
New	Oct	2022	27
New	Oct	2022	27
New	Oct	2022	27
New	Oct	2022	27
New	Oct	2022	27
New	Oct	2022	27
New	Oct	2022	27
Repeat	Oct	2022	27
New	Oct	2022	27
New	Oct	2022	27
New	Oct	2022	27
New	Oct	2022	12
New	Oct	2022	1
Repeat	Oct	2022	11
Repeat	Oct	2022	11
Repeat	Oct	2022	11
Repeat	Oct	2022	11
Repeat	Oct	2022	11
Repeat	Oct	2022	11
Repeat	Oct	2022	11
Repeat	Oct	2022	11
Repeat	Oct	2022	11
Repeat	Sep	2022	24
Repeat	Sep	2022	24
New	Sep	2022	24
New	Sep	2022	24
New	Sep	2022	24
Repeat	Sep	2022	24
Repeat	Sep	2022	24
Repeat	Sep	2022	24
Repeat	Sep	2022	24
Repeat	Sep	2022	24
Repeat	Sep	2022	24
Repeat	Sep	2022	24
Repeat	Sep	2022	24
Repeat	Sep	2022	24
New	Sep	2022	24
Repeat	Sep	2022	24
Repeat	Sep	2022	24
Repeat	Sep	2022	24
Repeat	Oct	2022	24
Repeat	Sep	2022	24
Repeat	Sep	2022	24
Repeat	Sep	2022	24
Repeat	Sep	2022	24
Repeat	Sep	2022	24
New	Sep	2022	24
Repeat	Sep	2022	24
New	Sep	2022	24
New	Sep	2022	24
Repeat	Sep	2022	24
Repeat	Sep	2022	24
Repeat	Sep	2022	24
Repeat	Sep	2022	24
Repeat	Oct	2022	45
New	Oct	2022	45
New	Sep	2022	24
New	Oct	2022	45
Repeat	Sep	2022	24
New	Sep	2022	24
Repeat	Sep	2022	24
New	Sep	2022	24
New	Sep	2022	24
Repeat	Sep	2022	24
New	Sep	2022	24
New	Sep	2022	24
New	Sep	2022	24
New	Sep	2022	24
New	Sep	2022	24
New	Sep	2022	24
New	Sep	2022	24
New	Sep	2022	24
New	Sep	2022	24
New	Sep	2022	24
Repeat	Sep	2022	24
New	Sep	2022	24
New	Sep	2022	24
Repeat	Oct	2022	24
New	Sep	2022	24
Repeat	Sep	2022	24
New	Sep	2022	24
New	Sep	2022	24
Repeat	Sep	2022	24
New	Sep	2022	24
Repeat	Sep	2022	24
Repeat	Sep	2022	24
New	Aug	2022	26
Repeat	Sep	2022	26
New	Aug	2022	26
New	Aug	2022	26
New	Aug	2022	26
New	Aug	2022	26
New	Sep	2022	26
New	Sep	2022	26
New	Sep	2022	26
Repeat	Sep	2022	26
Repeat	Sep	2022	26
New	Sep	2022	26
New	Sep	2022	26
Repeat	Sep	2022	26
New	Sep	2022	26
New	Sep	2022	26
New	Sep	2022	26
New	Sep	2022	26
Repeat	Sep	2022	26
New	Sep	2022	26
New	Oct	2022	26
New	Oct	2022	26
Referral	Oct	2022	26
Repeat	Oct	2022	26
Repeat	Oct	2022	12
Repeat	Oct	2022	12
Repeat	Oct	2022	12
Repeat	Oct	2022	12
Repeat	Oct	2022	12
Repeat	Oct	2022	12
Repeat	Oct	2022	12
Repeat	Oct	2022	12
New	Sep	2022	21
New	Oct	2022	12
New	Sep	2022	21
New	Aug	2022	22
New	Oct	2022	27
Repeat	Sep	2022	15
New	Oct	2022	12
New	Sep	2022	34
New	Oct	2022	27
New	Oct	2022	27
Repeat	Oct	2022	27
New	Oct	2022	27
New	Oct	2022	27
New	Oct	2022	27
Repeat	Oct	2022	27
New	Oct	2022	27
New	Oct	2022	27
New	Oct	2022	27
Repeat	Oct	2022	27
Repeat	Oct	2022	27
Repeat	Oct	2022	27
Repeat	Oct	2022	27
New	Oct	2022	27
New	Oct	2022	27
Repeat	Oct	2022	27
New	Oct	2022	27
New	Oct	2022	27
Repeat	Oct	2022	27
Repeat	Oct	2022	27
New	Oct	2022	27
New	Oct	2022	27
New	Oct	2022	27
Repeat	Oct	2022	27
Repeat	Oct	2022	27
Repeat	Oct	2022	27
New	Oct	2022	27
New	Oct	2022	27
New	Oct	2022	27
New	Oct	2022	27
New	Oct	2022	27
New	Oct	2022	27
Repeat	Oct	2022	27
New	Oct	2022	27
New	Oct	2022	27
New	Oct	2022	27
Repeat	Oct	2022	27
Repeat	Oct	2022	27
New	Oct	2022	27
New	Oct	2022	27
New	Oct	2022	27
New	Oct	2022	27
New	Oct	2022	27
New	Oct	2022	27
New	Oct	2022	27
Repeat	Oct	2022	27
New	Oct	2022	27
New	Oct	2022	27
New	Oct	2022	27
New	Oct	2022	27
Repeat	Oct	2022	27
New	Oct	2022	27
New	Oct	2022	27
New	Oct	2022	27
New	Oct	2022	27
New	Oct	2022	27
New	Oct	2022	27
Repeat	Oct	2022	27
New	Oct	2022	27
New	Oct	2022	27
New	Oct	2022	27
Repeat	Sep	2022	27
New	Oct	2022	27
New	Oct	2022	27
Repeat	Oct	2022	12
Repeat	Oct	2022	12
Repeat	Oct	2022	12
[truncated: 2,957 more rows]
