# Supplementary material for: A digital dashboard for reporting mental, neurological and substance use disorders in Nairobi, Kenya: Implementing an open source data technology for improving data capture
Source: PLOS Digit Health. 2024 Nov 1;3(11):e0000646. doi: 10.1371/journal.pdig.0000646 (PMC11530017; doi:10.1371/journal.pdig.0000646)
Supplement: S2 Dataset — (CSV) [file pdig.0000646.s004.csv]

type_visit	month	year	facility_code
New	Jan	2023	20
New	Jan	2023	20
New	Jan	2023	20
New	Jan	2023	20
New	Jan	2023	20
New	Jan	2023	20
New	Jan	2023	20
New	Jan	2023	20
New	Jan	2023	20
New	Jan	2023	20
New	Jan	2023	20
New	Jan	2023	20
New	Jan	2023	20
New	Jan	2023	20
New	Jan	2023	20
New	Jan	2023	20
New	Jan	2023	20
New	Jan	2023	20
New	Jan	2023	20
New	Jan	2023	20
New	Jan	2023	1
New	Jan	2023	1
New	Jan	2023	1
New	Jan	2023	15
Repeat	Jan	2023	15
New	Jan	2023	20
New	Jan	2023	20
New	Jan	2023	20
New	Jan	2023	20
New	Jan	2023	20
New	Jan	2023	20
New	Jan	2023	20
New	Jan	2023	20
New	Jan	2023	20
New	Jan	2023	20
New	Jan	2023	20
New	Jan	2023	20
Repeat	Jan	2023	20
New	Jan	2023	20
New	Jan	2023	20
Repeat	Jan	2023	20
Repeat	Jan	2023	20
New	Jan	2023	20
New	Jan	2023	20
Repeat	Jan	2023	20
New	Jan	2023	20
New	Jan	2023	20
New	Jan	2023	20
New	Jan	2023	20
Repeat	Jan	2023	20
New	Jan	2023	20
New	Jan	2023	20
New	Jan	2023	20
New	Jan	2023	20
New	Jan	2023	20
New	Jan	2023	20
New	Jan	2023	7
Repeat	Jan	2023	7
Repeat	Jan	2023	7
Repeat	Jan	2023	7
Repeat	Jan	2023	7
Repeat	Jan	2023	7
Repeat	Jan	2023	7
Repeat	Jan	2023	7
Repeat	Jan	2023	7
Repeat	Jan	2023	7
Repeat	Jan	2023	7
Repeat	Jan	2023	7
Repeat	Jan	2023	7
Repeat	Jan	2023	7
Repeat	Jan	2023	7
Repeat	Jan	2023	7
New	Jan	2023	7
Repeat	Jan	2023	7
Repeat	Jan	2023	7
Repeat	Jan	2023	7
Repeat	Jan	2023	7
Repeat	Jan	2023	7
Repeat	Jan	2023	7
Repeat	Jan	2023	7
Repeat	Jan	2023	7
Repeat	Jan	2023	7
Repeat	Jan	2023	7
Repeat	Jan	2023	7
Repeat	Jan	2023	7
Repeat	Jan	2023	7
Repeat	Jan	2023	7
Repeat	Jan	2023	7
Repeat	Jan	2023	7
Repeat	Jan	2023	7
Repeat	Jan	2023	7
Repeat	Jan	2023	7
Repeat	Jan	2023	7
Repeat	Jan	2023	7
Repeat	Jan	2023	7
Repeat	Jan	2023	7
Repeat	Jan	2023	7
Repeat	Jan	2023	7
Repeat	Jan	2023	7
Repeat	Jan	2023	7
Repeat	Jan	2023	7
Repeat	Jan	2023	7
Repeat	Jan	2023	7
Repeat	Jan	2023	7
Repeat	Jan	2023	7
Repeat	Jan	2023	7
Repeat	Jan	2023	7
Repeat	Jan	2023	7
Repeat	Jan	2023	7
Repeat	Jan	2023	7
Repeat	Jan	2023	7
Repeat	Jan	2023	7
New	Jan	2023	35
Repeat	Jan	2023	35
New	Jan	2023	35
Repeat	Jan	2023	35
Repeat	Jan	2023	7
New	Jan	2023	35
Repeat	Jan	2023	35
Repeat	Jan	2023	7
New	Jan	2023	35
Repeat	Jan	2023	35
Repeat	Jan	2023	7
Repeat	Jan	2023	7
Repeat	Jan	2023	7
Repeat	Jan	2023	7
Repeat	Jan	2023	7
New	Jan	2023	19
New	Jan	2023	19
New	Jan	2023	19
Repeat	Jan	2023	19
New	Jan	2023	19
New	Jan	2023	19
New	Jan	2023	19
New	Jan	2023	19
New	Jan	2023	19
New	Jan	2023	19
New	Jan	2023	19
New	Jan	2023	19
New	Jan	2023	19
New	Jan	2023	20
New	Jan	2023	20
New	Jan	2023	20
New	Jan	2023	20
New	Jan	2023	20
New	Jan	2023	20
New	Jan	2023	20
Repeat	Jan	2023	20
New	Jan	2023	20
Repeat	Jan	2023	20
Repeat	Jan	2023	20
New	Jan	2023	20
New	Jan	2023	20
New	Jan	2023	20
New	Jan	2023	20
New	Jan	2023	20
New	Jan	2023	20
Repeat	Jan	2023	20
Repeat	Jan	2023	26
New	Jan	2023	20
New	Jan	2023	20
Repeat	Jan	2023	20
New	Jan	2023	20
New	Jan	2023	1
New	Jan	2023	1
New	Jan	2023	1
New	Jan	2023	1
New	Jan	2023	1
New	Jan	2023	1
New	Jan	2023	1
Repeat	Jan	2023	20
New	Jan	2023	20
Repeat	Jan	2023	20
Repeat	Jan	2023	20
New	Jan	2023	20
New	Jan	2023	20
New	Jan	2023	20
Repeat	Jan	2023	20
New	Jan	2023	20
New	Jan	2023	20
New	Jan	2023	20
Repeat	Jan	2023	20
New	Jan	2023	20
Repeat	Jan	2023	7
Repeat	Jan	2023	7
Repeat	Jan	2023	7
Repeat	Jan	2023	7
Repeat	Jan	2023	7
Repeat	Jan	2023	7
Repeat	Jan	2023	7
Repeat	Jan	2023	7
Repeat	Jan	2023	7
Repeat	Jan	2023	7
Repeat	Jan	2023	7
Repeat	Jan	2023	7
Repeat	Jan	2023	7
Repeat	Jan	2023	7
Repeat	Jan	2023	7
Repeat	Jan	2023	7
Repeat	Jan	2023	7
Repeat	Jan	2023	7
Repeat	Jan	2023	7
Repeat	Jan	2023	7
Repeat	Jan	2023	7
Repeat	Jan	2023	7
Repeat	Jan	2023	7
Repeat	Jan	2023	7
Repeat	Jan	2023	7
Repeat	Jan	2023	7
Repeat	Jan	2023	7
Repeat	Jan	2023	7
New	Jan	2023	20
New	Jan	2023	20
New	Jan	2023	20
New	Jan	2023	20
New	Jan	2023	20
Repeat	Jan	2023	20
Repeat	Jan	2023	20
New	Jan	2023	20
New	Jan	2023	20
New	Jan	2023	15
Repeat	Jan	2023	20
Repeat	Jan	2023	20
New	Jan	2023	20
New	Jan	2023	20
Repeat	Jan	2023	20
New	Jan	2023	20
New	Jan	2023	20
New	Jan	2023	20
New	Jan	2023	20
New	Jan	2023	20
New	Jan	2023	20
Repeat	Jan	2023	20
Repeat	Jan	2023	20
New	Jan	2023	20
New	Jan	2023	20
Repeat	Jan	2023	20
New	Jan	2023	20
New	Jan	2023	20
New	Jan	2023	20
New	Jan	2023	20
Repeat	Jan	2023	20
New	Jan	2023	2
New	Jan	2023	2
New	Jan	2023	2
New	Jan	2023	2
New	Jan	2023	24
New	Jan	2023	20
Repeat	Jan	2023	20
New	Jan	2023	20
New	Jan	2023	20
Repeat	Jan	2023	20
New	Jan	2023	20
New	Jan	2023	20
New	Jan	2023	20
New	Jan	2023	20
New	Jan	2023	20
New	Jan	2023	20
Repeat	Jan	2023	20
Repeat	Jan	2023	20
Repeat	Jan	2023	20
New	Jan	2023	20
New	Jan	2023	20
New	Jan	2023	20
New	Jan	2023	20
New	Jan	2023	20
New	Jan	2023	20
New	Jan	2023	20
Repeat	Jan	2023	20
New	Jan	2023	20
Repeat	Jan	2023	26
New	Jan	2023	26
Referral	Jan	2023	26
New	Jan	2023	26
New	Jan	2023	26
Repeat	Jan	2023	26
Repeat	Jan	2023	26
New	Jan	2023	26
New	Jan	2023	26
Repeat	Jan	2023	26
Repeat	Jan	2023	26
Repeat	Jan	2023	26
New	Jan	2023	26
New	Jan	2023	26
New	Jan	2023	26
Repeat	Jan	2023	26
Repeat	Jan	2023	26
Repeat	Jan	2023	26
New	Jan	2023	26
Repeat	Jan	2023	26
New	Jan	2023	15
Repeat	Jan	2023	23
Repeat	Jan	2023	23
Repeat	Jan	2023	23
Repeat	Jan	2023	23
Repeat	Jan	2023	23
Repeat	Jan	2023	23
Repeat	Jan	2023	23
Repeat	Jan	2023	23
Repeat	Jan	2023	7
Repeat	Jan	2023	7
Repeat	Jan	2023	7
Repeat	Jan	2023	7
Repeat	Jan	2023	7
Repeat	Jan	2023	7
Repeat	Jan	2023	7
Repeat	Jan	2023	7
Repeat	Jan	2023	7
Repeat	Jan	2023	7
Repeat	Jan	2023	7
Repeat	Jan	2023	7
Repeat	Jan	2023	7
Repeat	Jan	2023	7
Repeat	Jan	2023	7
Repeat	Jan	2023	7
Repeat	Jan	2023	20
Repeat	Jan	2023	20
Repeat	Jan	2023	20
New	Jan	2023	20
New	Jan	2023	20
New	Jan	2023	20
New	Jan	2023	20
New	Jan	2023	20
New	Jan	2023	20
Repeat	Jan	2023	20
Repeat	Jan	2023	20
New	Jan	2023	20
New	Jan	2023	20
New	Jan	2023	20
Repeat	Jan	2023	8
Repeat	Jan	2023	22
Repeat	Jan	2023	22
Repeat	Jan	2023	22
New	Jan	2023	22
New	Jan	2023	22
New	Jan	2023	22
Repeat	Jan	2023	22
New	Jan	2023	22
New	Jan	2023	22
Repeat	Jan	2023	22
Repeat	Jan	2023	22
Repeat	Jan	2023	22
New	Jan	2023	22
New	Jan	2023	22
New	Jan	2023	22
New	Jan	2023	22
New	Jan	2023	15
New	Jan	2023	8
New	Jan	2023	20
New	Jan	2023	20
New	Jan	2023	20
New	Jan	2023	20
New	Jan	2023	20
New	Jan	2023	20
New	Jan	2023	20
New	Jan	2023	20
New	Jan	2023	20
New	Jan	2023	20
Repeat	Jan	2023	20
New	Jan	2023	20
New	Jan	2023	20
New	Jan	2023	20
New	Jan	2023	20
New	Jan	2023	20
New	Jan	2023	20
New	Jan	2023	20
New	Jan	2023	38
New	Jan	2023	38
New	Jan	2023	7
New	Jan	2023	7
Repeat	Jan	2023	7
Repeat	Jan	2023	7
Repeat	Jan	2023	7
Repeat	Jan	2023	7
Repeat	Jan	2023	7
Repeat	Jan	2023	7
Repeat	Jan	2023	7
Repeat	Jan	2023	7
Repeat	Jan	2023	7
Repeat	Jan	2023	7
Repeat	Jan	2023	7
Repeat	Jan	2023	7
Repeat	Jan	2023	7
Repeat	Jan	2023	7
Repeat	Jan	2023	7
Repeat	Jan	2023	7
Repeat	Jan	2023	7
Repeat	Jan	2023	20
Repeat	Jan	2023	20
New	Jan	2023	20
New	Jan	2023	20
Repeat	Jan	2023	20
New	Jan	2023	20
New	Jan	2023	20
New	Jan	2023	20
New	Jan	2023	20
Repeat	Jan	2023	20
New	Jan	2023	20
New	Jan	2023	20
New	Jan	2023	20
New	Jan	2023	20
Repeat	Jan	2023	20
New	Jan	2023	20
New	Jan	2023	20
Repeat	Jan	2023	20
Repeat	Jan	2023	5
Repeat	Jan	2023	5
New	Jan	2023	5
Referral	Jan	2023	5
Repeat	Jan	2023	5
Repeat	Jan	2023	5
Repeat	Jan	2023	5
Repeat	Jan	2023	5
New	Jan	2023	5
Repeat	Jan	2023	5
Repeat	Jan	2023	5
Repeat	Jan	2023	5
Repeat	Jan	2023	8
Repeat	Jan	2023	8
Repeat	Jan	2023	8
Repeat	Jan	2023	8
Repeat	Jan	2023	8
Repeat	Jan	2023	8
Repeat	Jan	2023	8
Repeat	Jan	2023	8
New	Jan	2023	20
Repeat	Jan	2023	20
New	Jan	2023	20
New	Jan	2023	20
New	Jan	2023	20
New	Jan	2023	20
New	Jan	2023	20
Repeat	Jan	2023	20
New	Jan	2023	20
New	Jan	2023	20
New	Jan	2023	20
New	Jan	2023	20
New	Jan	2023	20
New	Jan	2023	20
New	Jan	2023	20
New	Jan	2023	20
Repeat	Jan	2023	20
Repeat	Jan	2023	20
New	Jan	2023	20
New	Jan	2023	20
New	Jan	2023	20
New	Jan	2023	20
New	Jan	2023	20
New	Jan	2023	20
New	Jan	2023	20
New	Jan	2023	20
New	Jan	2023	20
Repeat	Jan	2023	20
New	Jan	2023	20
Repeat	Jan	2023	20
Repeat	Jan	2023	20
New	Jan	2023	20
New	Jan	2023	20
New	Jan	2023	20
New	Jan	2023	20
New	Jan	2023	20
New	Jan	2023	20
New	Jan	2023	20
New	Jan	2023	20
New	Jan	2023	20
New	Jan	2023	20
Repeat	Jan	2023	7
Repeat	Jan	2023	7
New	Jan	2023	7
Repeat	Jan	2023	7
Repeat	Jan	2023	7
Repeat	Jan	2023	7
Repeat	Jan	2023	7
Repeat	Jan	2023	7
Repeat	Jan	2023	7
Repeat	Jan	2023	7
Repeat	Jan	2023	7
Repeat	Jan	2023	7
Repeat	Jan	2023	7
Repeat	Jan	2023	7
Repeat	Jan	2023	7
Repeat	Jan	2023	7
New	Jan	2023	7
Repeat	Jan	2023	7
New	Jan	2023	7
New	Jan	2023	19
Repeat	Jan	2023	19
Repeat	Jan	2023	19
Repeat	Jan	2023	19
New	Jan	2023	19
New	Jan	2023	19
New	Jan	2023	19
New	Jan	2023	19
New	Jan	2023	19
New	Jan	2023	19
New	Jan	2023	19
New	Jan	2023	19
New	Jan	2023	19
New	Jan	2023	19
New	Jan	2023	19
New	Jan	2023	19
New	Jan	2023	19
New	Jan	2023	20
New	Jan	2023	20
New	Jan	2023	20
New	Jan	2023	20
New	Jan	2023	20
Repeat	Jan	2023	20
Repeat	Jan	2023	20
Repeat	Jan	2023	20
Repeat	Jan	2023	20
Repeat	Jan	2023	20
New	Jan	2023	20
New	Jan	2023	20
Repeat	Jan	2023	20
New	Jan	2023	20
New	Jan	2023	20
New	Jan	2023	20
New	Jan	2023	20
New	Jan	2023	20
New	Jan	2023	17
Repeat	Jan	2023	17
New	Jan	2023	17
New	Jan	2023	17
New	Jan	2023	17
Referral	Jan	2023	17
New	Jan	2023	17
New	Jan	2023	17
New	Jan	2023	17
New	Jan	2023	17
New	Jan	2023	17
Repeat	Jan	2023	17
New	Jan	2023	17
New	Jan	2023	17
Repeat	Jan	2023	8
New	Jan	2023	8
New	Jan	2023	26
Repeat	Jan	2023	26
New	Jan	2023	26
New	Jan	2023	26
Repeat	Jan	2023	26
Repeat	Jan	2023	26
Repeat	Jan	2023	26
Repeat	Jan	2023	26
Repeat	Jan	2023	26
Repeat	Jan	2023	26
Repeat	Jan	2023	26
Repeat	Jan	2023	26
Repeat	Jan	2023	26
New	Jan	2023	26
New	Jan	2023	26
Repeat	Jan	2023	20
New	Jan	2023	20
Repeat	Jan	2023	20
New	Jan	2023	20
New	Jan	2023	20
New	Jan	2023	20
New	Jan	2023	20
New	Jan	2023	20
New	Jan	2023	20
New	Jan	2023	20
Repeat	Jan	2023	20
Repeat	Jan	2023	20
New	Jan	2023	20
New	Jan	2023	20
New	Jan	2023	20
New	Jan	2023	20
Repeat	Jan	2023	38
Repeat	Jan	2023	38
Repeat	Jan	2023	7
Repeat	Jan	2023	7
Repeat	Jan	2023	7
Repeat	Jan	2023	7
Repeat	Jan	2023	7
Repeat	Jan	2023	7
Repeat	Jan	2023	7
Repeat	Jan	2023	7
Repeat	Jan	2023	7
Repeat	Jan	2023	7
Repeat	Jan	2023	7
Repeat	Jan	2023	7
Repeat	Jan	2023	7
Repeat	Jan	2023	7
Repeat	Jan	2023	7
Repeat	Jan	2023	7
New	Jan	2023	7
Repeat	Jan	2023	7
Repeat	Jan	2023	7
Repeat	Jan	2023	7
New	Jan	2023	12
Repeat	Jan	2023	12
Repeat	Jan	2023	12
New	Jan	2023	12
Repeat	Jan	2023	12
New	Jan	2023	12
Repeat	Jan	2023	12
Repeat	Jan	2023	12
New	Jan	2023	12
Repeat	Jan	2023	12
New	Jan	2023	12
Repeat	Jan	2023	12
Repeat	Jan	2023	12
Repeat	Jan	2023	12
Repeat	Jan	2023	12
New	Jan	2023	12
Repeat	Jan	2023	7
Repeat	Jan	2023	20
Repeat	Jan	2023	20
New	Jan	2023	20
Repeat	Jan	2023	20
New	Jan	2023	20
New	Jan	2023	20
New	Jan	2023	20
New	Jan	2023	20
New	Jan	2023	20
Repeat	Jan	2023	20
Repeat	Jan	2023	20
Repeat	Jan	2023	20
Repeat	Jan	2023	20
Repeat	Jan	2023	20
New	Jan	2023	20
Repeat	Jan	2023	20
New	Jan	2023	22
Repeat	Jan	2023	22
Repeat	Jan	2023	22
Repeat	Jan	2023	22
Repeat	Jan	2023	22
Repeat	Jan	2023	22
Repeat	Jan	2023	22
New	Jan	2023	22
Repeat	Jan	2023	22
Repeat	Jan	2023	22
New	Jan	2023	22
New	Jan	2023	22
New	Jan	2023	22
Repeat	Jan	2023	22
Repeat	Jan	2023	22
Repeat	Jan	2023	22
Repeat	Jan	2023	22
Repeat	Jan	2023	22
Repeat	Jan	2023	22
Repeat	Jan	2023	22
Repeat	Jan	2023	22
New	Jan	2023	22
Repeat	Jan	2023	22
Repeat	Jan	2023	22
New	Jan	2023	22
Repeat	Jan	2023	22
Repeat	Jan	2023	22
Repeat	Jan	2023	22
Repeat	Jan	2023	22
Repeat	Jan	2023	22
Repeat	Jan	2023	22
Repeat	Jan	2023	22
Repeat	Jan	2023	22
Repeat	Jan	2023	22
Repeat	Jan	2023	22
Repeat	Jan	2023	22
Repeat	Jan	2023	22
Repeat	Jan	2023	22
Repeat	Jan	2023	22
New	Jan	2023	22
Repeat	Jan	2023	22
Repeat	Jan	2023	22
Repeat	Jan	2023	22
Repeat	Jan	2023	22
Repeat	Jan	2023	22
New	Jan	2023	22
New	Jan	2023	22
Repeat	Jan	2023	20
New	Jan	2023	20
New	Jan	2023	20
New	Jan	2023	20
New	Jan	2023	20
New	Jan	2023	20
New	Jan	2023	20
Repeat	Jan	2023	20
Repeat	Jan	2023	20
New	Jan	2023	20
New	Jan	2023	20
Repeat	Jan	2023	20
Repeat	Jan	2023	20
New	Jan	2023	20
New	Jan	2023	20
New	Jan	2023	20
New	Jan	2023	20
New	Jan	2023	20
Repeat	Jan	2023	20
Repeat	Jan	2023	20
Repeat	Jan	2023	20
Repeat	Jan	2023	20
New	Jan	2023	20
Repeat	Jan	2023	20
New	Jan	2023	20
New	Jan	2023	20
New	Jan	2023	20
New	Jan	2023	20
New	Jan	2023	20
New	Jan	2023	20
New	Jan	2023	20
Repeat	Jan	2023	20
New	Jan	2023	20
Repeat	Jan	2023	20
New	Jan	2023	20
New	Jan	2023	20
Repeat	Jan	2023	20
New	Jan	2023	20
New	Jan	2023	20
New	Jan	2023	20
Repeat	Jan	2023	20
Repeat	Jan	2023	20
New	Jan	2023	20
Repeat	Jan	2023	20
New	Jan	2023	20
New	Jan	2023	20
New	Jan	2023	26
New	Jan	2023	26
Repeat	Jan	2023	26
Repeat	Jan	2023	26
New	Jan	2023	26
Repeat	Jan	2023	26
New	Jan	2023	26
Repeat	Jan	2023	26
Repeat	Jan	2023	26
Repeat	Jan	2023	26
Repeat	Jan	2023	26
New	Jan	2023	26
Repeat	Jan	2023	35
Repeat	Jan	2023	35
Repeat	Jan	2023	35
New	Jan	2023	19
New	Jan	2023	19
New	Jan	2023	19
Repeat	Jan	2023	19
Repeat	Jan	2023	19
New	Jan	2023	19
Repeat	Jan	2023	19
Repeat	Jan	2023	19
Repeat	Jan	2023	19
Repeat	Jan	2023	19
Repeat	Jan	2023	26
New	Jan	2023	2
New	Jan	2023	2
New	Jan	2023	2
New	Jan	2023	20
New	Jan	2023	20
Repeat	Jan	2023	20
New	Jan	2023	20
New	Jan	2023	20
New	Jan	2023	20
New	Jan	2023	20
Repeat	Jan	2023	20
New	Jan	2023	20
New	Jan	2023	20
New	Jan	2023	20
New	Jan	2023	20
New	Jan	2023	20
Repeat	Jan	2023	20
New	Jan	2023	20
New	Jan	2023	20
New	Jan	2023	20
Repeat	Jan	2023	20
New	Jan	2023	20
New	Jan	2023	20
New	Jan	2023	20
New	Jan	2023	20
New	Jan	2023	20
New	Jan	2023	20
New	Jan	2023	20
New	Jan	2023	20
New	Jan	2023	20
New	Jan	2023	15
New	Jan	2023	15
New	Jan	2023	15
Repeat	Jan	2023	22
Repeat	Jan	2023	22
Repeat	Jan	2023	22
Repeat	Jan	2023	22
Repeat	Jan	2023	22
New	Jan	2023	22
Repeat	Jan	2023	22
Repeat	Jan	2023	22
Repeat	Jan	2023	22
Repeat	Jan	2023	22
New	Jan	2023	22
Repeat	Jan	2023	26
Repeat	Jan	2023	26
New	Jan	2023	26
Repeat	Jan	2023	26
Repeat	Jan	2023	26
Repeat	Jan	2023	26
Repeat	Jan	2023	26
Repeat	Jan	2023	26
Repeat	Jan	2023	26
Repeat	Jan	2023	26
New	Jan	2023	20
New	Jan	2023	20
New	Jan	2023	20
Repeat	Jan	2023	20
New	Jan	2023	20
New	Jan	2023	20
New	Jan	2023	20
New	Jan	2023	20
Repeat	Jan	2023	20
New	Jan	2023	20
New	Jan	2023	20
New	Jan	2023	20
New	Jan	2023	20
New	Jan	2023	20
New	Jan	2023	20
New	Jan	2023	20
Repeat	Jan	2023	20
New	Jan	2023	20
Repeat	Jan	2023	20
New	Jan	2023	20
New	Jan	2023	20
Repeat	Jan	2023	15
New	Feb	2023	15
Repeat	Feb	2023	15
Repeat	Feb	2023	20
New	Feb	2023	20
New	Feb	2023	20
New	Feb	2023	20
New	Feb	2023	20
Repeat	Feb	2023	20
Repeat	Feb	2023	20
Repeat	Feb	2023	20
New	Feb	2023	20
New	Feb	2023	20
New	Feb	2023	20
New	Feb	2023	20
New	Feb	2023	20
New	Feb	2023	20
New	Feb	2023	20
New	Feb	2023	20
New	Feb	2023	20
New	Feb	2023	20
New	Feb	2023	20
New	Feb	2023	20
New	Feb	2023	20
New	Feb	2023	20
New	Feb	2023	20
New	Feb	2023	20
New	Feb	2023	20
New	Feb	2023	20
New	Feb	2023	20
New	Feb	2023	20
New	Feb	2023	20
New	Feb	2023	20
Repeat	Feb	2023	20
New	Feb	2023	20
New	Feb	2023	2
New	Feb	2023	2
New	Feb	2023	10
New	Feb	2023	10
New	Feb	2023	2
New	Feb	2023	20
New	Feb	2023	20
New	Feb	2023	20
New	Feb	2023	20
Repeat	Feb	2023	20
New	Feb	2023	20
New	Feb	2023	20
New	Feb	2023	20
New	Feb	2023	20
New	Feb	2023	20
New	Feb	2023	20
New	Feb	2023	20
New	Feb	2023	20
New	Feb	2023	20
New	Feb	2023	20
New	Feb	2023	20
New	Feb	2023	20
Repeat	Feb	2023	20
New	Feb	2023	20
New	Feb	2023	20
New	Feb	2023	20
New	Feb	2023	20
New	Feb	2023	20
New	Feb	2023	20
Repeat	Feb	2023	20
Repeat	Feb	2023	20
New	Feb	2023	20
New	Feb	2023	20
New	Feb	2023	20
New	Feb	2023	20
New	Feb	2023	20
New	Feb	2023	20
Repeat	Feb	2023	20
New	Feb	2023	20
New	Feb	2023	20
New	Feb	2023	20
New	Feb	2023	20
New	Feb	2023	20
Repeat	Feb	2023	20
New	Feb	2023	20
New	Feb	2023	2
New	Feb	2023	10
New	Feb	2023	10
New	Feb	2023	10
New	Feb	2023	10
New	Feb	2023	10
New	Feb	2023	30
New	Feb	2023	30
New	Feb	2023	30
Repeat	Feb	2023	10
New	Feb	2023	10
New	Feb	2023	10
New	Feb	2023	10
New	Feb	2023	10
New	Feb	2023	10
Repeat	Feb	2023	20
New	Feb	2023	20
Repeat	Feb	2023	20
New	Feb	2023	20
New	Feb	2023	20
Repeat	Feb	2023	20
Repeat	Feb	2023	20
Repeat	Feb	2023	20
New	Feb	2023	20
New	Feb	2023	20
Repeat	Feb	2023	20
Repeat	Feb	2023	20
Repeat	Feb	2023	20
New	Feb	2023	20
New	Feb	2023	20
New	Feb	2023	20
Repeat	Feb	2023	20
New	Feb	2023	20
New	Feb	2023	20
New	Feb	2023	20
New	Feb	2023	20
New	Feb	2023	20
New	Feb	2023	20
New	Feb	2023	20
New	Feb	2023	20
Repeat	Jan	2023	7
Repeat	Jan	2023	7
Repeat	Jan	2023	7
Repeat	Jan	2023	7
Repeat	Jan	2023	7
Repeat	Jan	2023	7
Repeat	Jan	2023	7
Repeat	Jan	2023	7
New	Feb	2023	20
New	Feb	2023	20
New	Feb	2023	20
New	Feb	2023	20
New	Feb	2023	20
New	Feb	2023	20
New	Feb	2023	20
New	Feb	2023	20
Repeat	Feb	2023	20
New	Feb	2023	20
Repeat	Feb	2023	20
New	Feb	2023	20
New	Feb	2023	20
New	Feb	2023	20
New	Feb	2023	20
New	Feb	2023	20
New	Feb	2023	20
New	Feb	2023	20
New	Feb	2023	20
New	Feb	2023	20
New	Feb	2023	20
New	Feb	2023	20
New	Feb	2023	20
New	Feb	2023	20
New	Feb	2023	20
New	Feb	2023	20
Repeat	Feb	2023	35
Repeat	Feb	2023	35
Repeat	Feb	2023	11
Repeat	Feb	2023	20
Repeat	Feb	2023	20
New	Jan	2023	20
New	Jan	2023	20
New	Jan	2023	20
New	Jan	2023	20
New	Jan	2023	20
Repeat	Feb	2023	20
Repeat	Feb	2023	23
Repeat	Feb	2023	23
Repeat	Feb	2023	23
Repeat	Feb	2023	23
Repeat	Feb	2023	23
Repeat	Feb	2023	23
Repeat	Feb	2023	7
Repeat	Feb	2023	23
Repeat	Feb	2023	23
Repeat	Feb	2023	26
Repeat	Feb	2023	26
New	Feb	2023	26
New	Feb	2023	26
Repeat	Feb	2023	26
Repeat	Feb	2023	26
Repeat	Feb	2023	26
Repeat	Feb	2023	26
New	Feb	2023	20
Repeat	Feb	2023	26
New	Feb	2023	20
Repeat	Feb	2023	26
New	Feb	2023	20
New	Feb	2023	26
Repeat	Feb	2023	26
New	Feb	2023	20
New	Feb	2023	26
New	Feb	2023	20
Repeat	Feb	2023	26
New	Feb	2023	20
New	Feb	2023	20
New	Feb	2023	26
New	Feb	2023	26
New	Feb	2023	20
Repeat	Feb	2023	26
New	Feb	2023	20
New	Feb	2023	20
Repeat	Feb	2023	26
Repeat	Feb	2023	26
New	Feb	2023	20
New	Feb	2023	20
New	Feb	2023	20
New	Feb	2023	20
New	Feb	2023	20
New	Feb	2023	20
New	Feb	2023	20
New	Feb	2023	20
New	Feb	2023	20
New	Feb	2023	20
New	Feb	2023	20
New	Feb	2023	20
New	Feb	2023	20
New	Feb	2023	20
New	Jan	2023	7
Repeat	Jan	2023	7
Referral	Jan	2023	7
Repeat	Jan	2023	7
Repeat	Jan	2023	7
Repeat	Feb	2023	7
Repeat	Feb	2023	7
Repeat	Feb	2023	7
Repeat	Feb	2023	7
Repeat	Feb	2023	7
Repeat	Feb	2023	7
Repeat	Feb	2023	7
Repeat	Feb	2023	7
Repeat	Feb	2023	7
Repeat	Feb	2023	7
Repeat	Feb	2023	7
Repeat	Feb	2023	7
Repeat	Feb	2023	7
Repeat	Feb	2023	7
Repeat	Feb	2023	7
Repeat	Feb	2023	7
Repeat	Feb	2023	28
New	Feb	2023	28
Repeat	Feb	2023	7
New	Feb	2023	28
Repeat	Feb	2023	28
Repeat	Feb	2023	28
Repeat	Feb	2023	7
Repeat	Feb	2023	28
Repeat	Feb	2023	7
Repeat	Feb	2023	28
Repeat	Feb	2023	28
Repeat	Feb	2023	7
Repeat	Feb	2023	28
Repeat	Feb	2023	7
Repeat	Feb	2023	7
New	Feb	2023	28
Repeat	Feb	2023	7
New	Feb	2023	28
New	Feb	2023	28
New	Feb	2023	28
Repeat	Feb	2023	28
Repeat	Feb	2023	7
New	Feb	2023	28
Repeat	Feb	2023	28
Repeat	Feb	2023	28
Repeat	Feb	2023	28
Repeat	Feb	2023	28
Repeat	Feb	2023	28
Repeat	Feb	2023	28
Repeat	Feb	2023	28
Repeat	Feb	2023	28
Repeat	Feb	2023	28
Repeat	Feb	2023	7
Repeat	Feb	2023	7
Repeat	Jan	2023	28
Repeat	Jan	2023	28
Repeat	Jan	2023	28
Repeat	Feb	2023	28
New	Feb	2023	28
Referral	Feb	2023	28
New	Feb	2023	28
New	Jan	2023	28
Repeat	Jan	2023	28
Repeat	Jan	2023	28
New	Jan	2023	28
New	Jan	2023	28
Repeat	Jan	2023	28
Repeat	Jan	2023	28
Repeat	Jan	2023	28
New	Jan	2023	28
Repeat	Jan	2023	28
New	Jan	2023	28
Repeat	Feb	2023	7
New	Jan	2023	28
Repeat	Feb	2023	7
Repeat	Jan	2023	28
Repeat	Feb	2023	7
Repeat	Jan	2023	28
Repeat	Feb	2023	7
Repeat	Jan	2023	28
New	Feb	2023	7
Repeat	Jan	2023	28
Repeat	Jan	2023	28
New	Feb	2023	7
Repeat	Jan	2023	28
Repeat	Jan	2023	28
New	Jan	2023	28
Repeat	Jan	2023	28
Repeat	Jan	2023	28
Repeat	Feb	2023	7
Repeat	Jan	2023	28
New	Jan	2023	28
New	Feb	2023	7
Repeat	Jan	2023	28
Repeat	Jan	2023	28
Repeat	Feb	2023	7
Repeat	Feb	2023	7
Repeat	Feb	2023	7
Repeat	Feb	2023	7
Repeat	Feb	2023	7
Repeat	Feb	2023	7
Repeat	Feb	2023	7
Repeat	Feb	2023	7
Repeat	Feb	2023	7
Repeat	Feb	2023	7
Repeat	Feb	2023	7
Repeat	Feb	2023	7
New	Jan	2023	28
Repeat	Jan	2023	28
New	Jan	2023	28
Referral	Jan	2023	28
New	Jan	2023	28
Repeat	Jan	2023	28
New	Jan	2023	28
Repeat	Feb	2023	7
Repeat	Feb	2023	7
Repeat	Feb	2023	7
Repeat	Feb	2023	7
Repeat	Feb	2023	7
Repeat	Feb	2023	7
Repeat	Feb	2023	7
Repeat	Feb	2023	7
New	Jan	2023	28
New	Jan	2023	28
New	Jan	2023	28
Repeat	Jan	2023	28
Repeat	Feb	2023	7
Repeat	Jan	2023	28
Repeat	Feb	2023	7
Repeat	Jan	2023	28
Repeat	Feb	2023	7
Repeat	Feb	2023	7
Repeat	Jan	2023	28
New	Jan	2023	28
Repeat	Feb	2023	7
Repeat	Jan	2023	28
New	Jan	2023	28
Repeat	Jan	2023	28
Repeat	Feb	2023	7
Repeat	Jan	2023	28
Repeat	Jan	2023	28
Repeat	Feb	2023	7
Repeat	Jan	2023	28
New	Jan	2023	28
Repeat	Jan	2023	28
Repeat	Feb	2023	7
Repeat	Jan	2023	28
Repeat	Jan	2023	28
Repeat	Feb	2023	7
New	Jan	2023	28
Repeat	Jan	2023	28
Repeat	Jan	2023	28
Repeat	Jan	2023	28
Repeat	Jan	2023	28
Repeat	Jan	2023	28
Repeat	Jan	2023	28
New	Jan	2023	28
New	Jan	2023	28
New	Jan	2023	28
New	Jan	2023	28
New	Jan	2023	28
New	Jan	2023	28
New	Jan	2023	28
Repeat	Jan	2023	28
New	Jan	2023	28
Repeat	Jan	2023	28
Repeat	Jan	2023	28
Repeat	Jan	2023	28
Repeat	Jan	2023	28
Repeat	Jan	2023	28
Repeat	Jan	2023	28
Repeat	Jan	2023	28
Repeat	Jan	2023	28
New	Jan	2023	28
Repeat	Jan	2023	28
Repeat	Jan	2023	28
Repeat	Jan	2023	28
Repeat	Jan	2023	28
Repeat	Jan	2023	28
Repeat	Jan	2023	28
Repeat	Jan	2023	28
New	Jan	2023	28
Repeat	Jan	2023	28
Repeat	Jan	2023	28
Repeat	Feb	2023	7
Repeat	Feb	2023	7
Repeat	Feb	2023	5
New	Jan	2023	5
Repeat	Jan	2023	5
Repeat	Jan	2023	5
Repeat	Jan	2023	5
New	Feb	2023	8
New	Feb	2023	8
Repeat	Feb	2023	8
Repeat	Feb	2023	8
Repeat	Feb	2023	8
Repeat	Feb	2023	8
New	Feb	2023	20
New	Feb	2023	20
Repeat	Feb	2023	20
New	Feb	2023	20
New	Feb	2023	20
New	Feb	2023	20
New	Feb	2023	20
New	Feb	2023	20
New	Feb	2023	20
New	Feb	2023	20
Repeat	Feb	2023	20
Repeat	Feb	2023	20
New	Feb	2023	20
Repeat	Feb	2023	20
New	Feb	2023	20
New	Feb	2023	20
New	Feb	2023	20
New	Feb	2023	20
New	Feb	2023	20
New	Feb	2023	20
New	Feb	2023	20
New	Feb	2023	20
Repeat	Feb	2023	20
New	Feb	2023	20
New	Feb	2023	20
New	Feb	2023	20
New	Feb	2023	20
New	Feb	2023	20
Repeat	Feb	2023	22
Repeat	Feb	2023	22
Repeat	Feb	2023	22
Repeat	Feb	2023	22
Repeat	Feb	2023	22
Repeat	Feb	2023	22
Repeat	Feb	2023	22
Repeat	Feb	2023	22
Repeat	Feb	2023	22
New	Feb	2023	22
New	Feb	2023	22
New	Feb	2023	22
New	Feb	2023	22
New	Feb	2023	22
New	Feb	2023	22
Repeat	Feb	2023	22
Repeat	Feb	2023	22
Repeat	Feb	2023	22
Repeat	Feb	2023	22
New	Feb	2023	22
New	Feb	2023	22
Repeat	Feb	2023	22
Repeat	Feb	2023	22
Repeat	Feb	2023	22
Repeat	Feb	2023	22
New	Feb	2023	28
Repeat	Feb	2023	28
New	Feb	2023	28
Repeat	Feb	2023	28
Repeat	Feb	2023	28
Repeat	Jan	2023	28
Repeat	Feb	2023	28
Repeat	Jan	2023	28
Repeat	Jan	2023	28
Repeat	Jan	2023	28
New	Jan	2023	28
New	Jan	2023	28
Repeat	Jan	2023	28
Repeat	Jan	2023	28
New	Feb	2023	37
Repeat	Feb	2023	37
Repeat	Feb	2023	37
New	Feb	2023	37
Repeat	Feb	2023	37
New	Feb	2023	37
New	Feb	2023	37
New	Feb	2023	37
New	Feb	2023	37
Repeat	Feb	2023	37
Repeat	Feb	2023	37
Repeat	Feb	2023	37
New	Feb	2023	37
New	Feb	2023	37
Repeat	Feb	2023	37
Repeat	Feb	2023	37
Repeat	Feb	2023	37
New	Feb	2023	37
Repeat	Feb	2023	37
New	Feb	2023	37
Repeat	Feb	2023	37
New	Feb	2023	20
New	Feb	2023	20
New	Feb	2023	20
New	Feb	2023	20
New	Feb	2023	20
New	Feb	2023	20
New	Feb	2023	20
New	Feb	2023	20
New	Feb	2023	20
New	Feb	2023	20
Repeat	Feb	2023	20
New	Feb	2023	20
New	Feb	2023	20
New	Feb	2023	20
New	Feb	2023	20
New	Feb	2023	20
New	Feb	2023	20
New	Feb	2023	20
New	Feb	2023	20
New	Feb	2023	20
New	Feb	2023	20
New	Feb	2023	20
New	Feb	2023	20
Repeat	Jan	2023	14
Repeat	Jan	2023	14
Repeat	Jan	2023	14
Repeat	Jan	2023	14
Repeat	Jan	2023	14
Repeat	Jan	2023	14
Repeat	Jan	2023	14
Repeat	Jan	2023	14
New	Jan	2023	14
New	Jan	2023	13
New	Jan	2023	13
New	Jan	2023	13
New	Jan	2023	13
New	Jan	2023	13
New	Jan	2023	13
New	Jan	2023	13
Repeat	Jan	2023	16
Repeat	Jan	2023	16
New	Jan	2023	16
New	Feb	2023	4
New	Feb	2023	24
New	Feb	2023	20
New	Feb	2023	20
New	Feb	2023	20
Repeat	Feb	2023	20
New	Feb	2023	20
Repeat	Feb	2023	20
New	Feb	2023	20
New	Feb	2023	20
New	Feb	2023	20
New	Feb	2023	20
Repeat	Feb	2023	20
Repeat	Feb	2023	20
New	Feb	2023	20
New	Feb	2023	20
New	Feb	2023	20
New	Feb	2023	20
New	Feb	2023	20
New	Feb	2023	20
New	Feb	2023	20
New	Feb	2023	20
New	Feb	2023	20
New	Feb	2023	20
Repeat	Feb	2023	20
New	Feb	2023	20
New	Feb	2023	20
New	Feb	2023	20
New	Feb	2023	20
Repeat	Feb	2023	7
Repeat	Feb	2023	7
Repeat	Feb	2023	7
Repeat	Feb	2023	7
Repeat	Feb	2023	7
Repeat	Feb	2023	7
Repeat	Feb	2023	7
Repeat	Feb	2023	7
Repeat	Feb	2023	7
New	Feb	2023	7
New	Feb	2023	7
Repeat	Feb	2023	7
Repeat	Feb	2023	7
Repeat	Feb	2023	7
Repeat	Feb	2023	7
Repeat	Feb	2023	7
Repeat	Feb	2023	7
Repeat	Feb	2023	7
Repeat	Feb	2023	7
Repeat	Feb	2023	7
Repeat	Feb	2023	7
Repeat	Feb	2023	7
Repeat	Feb	2023	7
Repeat	Feb	2023	7
Repeat	Feb	2023	7
Repeat	Feb	2023	19
New	Jan	2023	19
Repeat	Jan	2023	19
Repeat	Feb	2023	19
Repeat	Feb	2023	19
New	Feb	2023	19
New	Feb	2023	19
New	Feb	2023	19
New	Feb	2023	19
Repeat	Feb	2023	19
Repeat	Feb	2023	19
New	Feb	2023	19
Repeat	Feb	2023	19
New	Feb	2023	19
New	Feb	2023	24
New	Feb	2023	24
Repeat	Feb	2023	20
New	Feb	2023	20
New	Feb	2023	20
New	Feb	2023	20
New	Feb	2023	20
New	Feb	2023	20
New	Feb	2023	20
New	Feb	2023	20
New	Feb	2023	20
New	Feb	2023	20
New	Feb	2023	20
New	Feb	2023	20
New	Feb	2023	20
Repeat	Feb	2023	20
New	Feb	2023	20
New	Feb	2023	20
New	Feb	2023	20
New	Feb	2023	20
New	Feb	2023	20
Repeat	Feb	2023	20
New	Feb	2023	20
New	Feb	2023	20
New	Feb	2023	20
New	Feb	2023	22
New	Feb	2023	22
New	Feb	2023	22
Repeat	Feb	2023	22
Repeat	Feb	2023	22
Repeat	Feb	2023	22
New	Feb	2023	37
New	Feb	2023	26
Repeat	Feb	2023	26
New	Feb	2023	26
New	Feb	2023	26
New	Feb	2023	26
New	Feb	2023	26
New	Feb	2023	26
New	Feb	2023	26
Repeat	Feb	2023	26
Repeat	Feb	2023	26
Repeat	Feb	2023	26
Repeat	Feb	2023	26
Repeat	Feb	2023	26
Repeat	Feb	2023	26
Repeat	Feb	2023	26
New	Feb	2023	26
Repeat	Feb	2023	26
Repeat	Feb	2023	26
New	Feb	2023	26
New	Feb	2023	26
New	Feb	2023	20
New	Feb	2023	20
New	Feb	2023	20
New	Feb	2023	20
New	Feb	2023	20
New	Feb	2023	20
New	Feb	2023	20
New	Feb	2023	20
New	Feb	2023	20
New	Feb	2023	20
New	Feb	2023	20
New	Feb	2023	20
New	Feb	2023	20
New	Feb	2023	20
New	Feb	2023	20
New	Feb	2023	20
New	Feb	2023	20
New	Feb	2023	20
New	Feb	2023	20
New	Feb	2023	20
New	Feb	2023	20
New	Feb	2023	20
New	Feb	2023	20
New	Feb	2023	20
New	Feb	2023	20
Repeat	Feb	2023	20
Repeat	Feb	2023	20
Repeat	Feb	2023	20
New	Feb	2023	20
Repeat	Feb	2023	20
Repeat	Feb	2023	20
New	Feb	2023	20
Repeat	Feb	2023	20
New	Feb	2023	20
New	Feb	2023	20
New	Feb	2023	20
New	Feb	2023	20
New	Feb	2023	20
New	Feb	2023	20
New	Feb	2023	20
New	Feb	2023	20
New	Feb	2023	20
New	Feb	2023	20
New	Feb	2023	20
New	Feb	2023	20
New	Feb	2023	20
Repeat	Feb	2023	20
New	Feb	2023	20
New	Feb	2023	20
New	Feb	2023	20
New	Feb	2023	20
Repeat	Feb	2023	20
Repeat	Feb	2023	7
Repeat	Feb	2023	7
Repeat	Feb	2023	7
Repeat	Feb	2023	7
Repeat	Feb	2023	7
Repeat	Feb	2023	7
Repeat	Feb	2023	7
Repeat	Feb	2023	7
Repeat	Feb	2023	7
Repeat	Feb	2023	7
Repeat	Feb	2023	7
Repeat	Feb	2023	7
Repeat	Feb	2023	7
Repeat	Feb	2023	7
Repeat	Feb	2023	7
New	Feb	2023	38
New	Feb	2023	38
Repeat	Feb	2023	7
Repeat	Feb	2023	7
Repeat	Feb	2023	7
Repeat	Feb	2023	7
Repeat	Feb	2023	7
Repeat	Feb	2023	7
New	Feb	2023	7
New	Feb	2023	7
Repeat	Feb	2023	7
Repeat	Feb	2023	7
Repeat	Feb	2023	7
Repeat	Feb	2023	7
Repeat	Feb	2023	7
Repeat	Feb	2023	7
Repeat	Feb	2023	8
New	Feb	2023	8
Repeat	Feb	2023	8
New	Feb	2023	20
New	Feb	2023	20
Repeat	Feb	2023	20
Repeat	Feb	2023	20
New	Feb	2023	20
New	Feb	2023	20
Repeat	Feb	2023	20
New	Feb	2023	20
New	Feb	2023	20
New	Feb	2023	20
Repeat	Feb	2023	20
New	Feb	2023	20
New	Feb	2023	20
New	Feb	2023	20
New	Feb	2023	20
New	Feb	2023	20
Repeat	Feb	2023	20
New	Feb	2023	20
Repeat	Feb	2023	20
New	Feb	2023	20
New	Feb	2023	20
New	Feb	2023	20
New	Feb	2023	20
New	Feb	2023	20
New	Feb	2023	20
New	Feb	2023	20
New	Feb	2023	20
New	Feb	2023	20
New	Feb	2023	20
New	Feb	2023	20
New	Feb	2023	20
New	Feb	2023	20
New	Feb	2023	20
New	Feb	2023	20
New	Feb	2023	20
New	Feb	2023	20
New	Feb	2023	20
New	Feb	2023	20
New	Feb	2023	20
New	Feb	2023	16
Repeat	Feb	2023	20
New	Feb	2023	20
New	Feb	2023	20
New	Feb	2023	20
New	Feb	2023	20
New	Feb	2023	20
New	Feb	2023	20
New	Feb	2023	20
New	Feb	2023	20
Repeat	Feb	2023	20
Repeat	Feb	2023	20
New	Feb	2023	20
New	Feb	2023	20
New	Feb	2023	20
New	Feb	2023	20
Repeat	Feb	2023	8
Repeat	Feb	2023	8
Repeat	Feb	2023	8
Repeat	Feb	2023	8
Repeat	Feb	2023	8
Repeat	Feb	2023	8
Repeat	Feb	2023	8
Repeat	Feb	2023	8
Repeat	Feb	2023	20
Repeat	Feb	2023	20
New	Feb	2023	20
New	Feb	2023	20
New	Feb	2023	20
New	Feb	2023	20
New	Feb	2023	20
New	Feb	2023	20
New	Feb	2023	20
New	Feb	2023	20
New	Feb	2023	20
Repeat	Feb	2023	20
New	Feb	2023	20
New	Feb	2023	20
Repeat	Feb	2023	20
New	Feb	2023	20
Repeat	Feb	2023	20
New	Feb	2023	20
Repeat	Feb	2023	20
New	Feb	2023	20
New	Feb	2023	20
Repeat	Feb	2023	20
Repeat	Feb	2023	20
New	Feb	2023	20
New	Feb	2023	20
Repeat	Feb	2023	7
Repeat	Feb	2023	7
Repeat	Feb	2023	7
Repeat	Feb	2023	7
Repeat	Feb	2023	7
Repeat	Feb	2023	7
Repeat	Feb	2023	7
Repeat	Feb	2023	7
Repeat	Feb	2023	7
Repeat	Feb	2023	7
Repeat	Feb	2023	19
Repeat	Feb	2023	19
Repeat	Feb	2023	19
New	Feb	2023	19
New	Feb	2023	19
New	Feb	2023	19
Repeat	Feb	2023	19
New	Feb	2023	19
New	Feb	2023	19
New	Feb	2023	19
New	Feb	2023	19
New	Feb	2023	19
New	Feb	2023	19
New	Feb	2023	19
New	Feb	2023	19
New	Feb	2023	3
New	Feb	2023	2
New	Feb	2023	2
New	Feb	2023	20
New	Feb	2023	20
Repeat	Feb	2023	20
New	Feb	2023	20
Repeat	Feb	2023	20
Repeat	Feb	2023	20
Repeat	Feb	2023	20
Repeat	Feb	2023	20
New	Feb	2023	20
New	Feb	2023	20
New	Feb	2023	20
New	Feb	2023	20
New	Feb	2023	20
New	Feb	2023	20
New	Feb	2023	20
New	Feb	2023	20
New	Feb	2023	20
New	Feb	2023	20
New	Feb	2023	20
New	Feb	2023	20
New	Feb	2023	20
New	Feb	2023	20
New	Feb	2023	20
New	Feb	2023	20
New	Feb	2023	20
New	Feb	2023	20
New	Feb	2023	20
New	Feb	2023	20
New	Feb	2023	20
New	Feb	2023	20
Repeat	Feb	2023	22
Repeat	Feb	2023	22
Repeat	Feb	2023	22
Repeat	Feb	2023	22
Repeat	Feb	2023	22
New	Feb	2023	22
New	Feb	2023	22
Repeat	Feb	2023	22
Repeat	Feb	2023	22
Repeat	Feb	2023	22
Repeat	Feb	2023	22
Repeat	Feb	2023	22
Repeat	Feb	2023	22
New	Feb	2023	22
New	Feb	2023	22
New	Feb	2023	22
Repeat	Feb	2023	23
Repeat	Feb	2023	23
Repeat	Feb	2023	23
Repeat	Feb	2023	23
Repeat	Feb	2023	23
Repeat	Feb	2023	23
Repeat	Feb	2023	23
New	Feb	2023	38
New	Feb	2023	38
New	Feb	2023	38
New	Feb	2023	20
New	Feb	2023	20
New	Feb	2023	20
New	Feb	2023	20
Repeat	Feb	2023	20
New	Feb	2023	20
New	Feb	2023	20
New	Feb	2023	20
New	Feb	2023	20
New	Feb	2023	20
New	Feb	2023	20
Repeat	Feb	2023	20
Repeat	Feb	2023	20
New	Feb	2023	20
New	Feb	2023	20
New	Feb	2023	20
New	Feb	2023	20
New	Feb	2023	20
New	Feb	2023	20
New	Feb	2023	20
New	Feb	2023	20
New	Feb	2023	20
New	Feb	2023	20
Repeat	Feb	2023	20
Repeat	Feb	2023	28
New	Feb	2023	28
New	Feb	2023	28
New	Feb	2023	28
Repeat	Feb	2023	28
New	Feb	2023	28
Repeat	Feb	2023	28
Repeat	Feb	2023	28
Repeat	Feb	2023	28
Repeat	Feb	2023	28
Repeat	Feb	2023	28
Repeat	Feb	2023	28
Repeat	Feb	2023	28
Repeat	Feb	2023	28
Repeat	Feb	2023	28
Repeat	Feb	2023	28
New	Feb	2023	28
Repeat	Feb	2023	28
Repeat	Feb	2023	28
Repeat	Feb	2023	28
New	Feb	2023	28
Repeat	Feb	2023	28
Repeat	Feb	2023	28
Repeat	Feb	2023	28
Repeat	Feb	2023	28
Repeat	Feb	2023	28
Repeat	Feb	2023	28
Repeat	Feb	2023	28
Repeat	Feb	2023	28
Repeat	Feb	2023	28
New	Feb	2023	28
Repeat	Feb	2023	28
New	Feb	2023	28
Repeat	Feb	2023	28
New	Feb	2023	28
Repeat	Feb	2023	28
Repeat	Feb	2023	28
Repeat	Feb	2023	28
Repeat	Feb	2023	28
New	Feb	2023	28
Repeat	Feb	2023	28
Repeat	Feb	2023	28
New	Jan	2023	29
New	Jan	2023	29
Repeat	Jan	2023	29
New	Jan	2023	29
Repeat	Jan	2023	29
New	Jan	2023	29
Repeat	Jan	2023	29
Repeat	Jan	2023	29
New	Jan	2023	29
New	Jan	2023	29
Repeat	Jan	2023	29
Repeat	Jan	2023	29
Repeat	Jan	2023	29
Repeat	Feb	2023	7
Repeat	Feb	2023	7
Repeat	Feb	2023	7
Repeat	Feb	2023	7
Repeat	Feb	2023	7
Repeat	Feb	2023	7
Repeat	Feb	2023	7
Repeat	Feb	2023	7
New	Feb	2023	7
Repeat	Feb	2023	7
Repeat	Feb	2023	7
Repeat	Feb	2023	7
Repeat	Feb	2023	7
Repeat	Feb	2023	7
Repeat	Feb	2023	7
Repeat	Feb	2023	7
Repeat	Feb	2023	7
Repeat	Feb	2023	7
Repeat	Feb	2023	7
Repeat	Feb	2023	7
Repeat	Feb	2023	12
Repeat	Feb	2023	12
Repeat	Feb	2023	12
New	Feb	2023	12
New	Feb	2023	12
New	Feb	2023	12
New	Feb	2023	12
New	Feb	2023	12
New	Feb	2023	12
New	Feb	2023	12
New	Feb	2023	20
New	Feb	2023	20
New	Feb	2023	20
New	Feb	2023	20
New	Feb	2023	20
New	Feb	2023	20
New	Feb	2023	20
New	Feb	2023	20
New	Feb	2023	20
New	Feb	2023	20
Repeat	Feb	2023	20
Repeat	Feb	2023	20
New	Feb	2023	20
New	Feb	2023	20
Repeat	Feb	2023	20
New	Feb	2023	20
New	Feb	2023	20
New	Feb	2023	20
Repeat	Feb	2023	20
New	Feb	2023	20
New	Feb	2023	20
New	Feb	2023	20
New	Feb	2023	20
New	Feb	2023	20
Repeat	Feb	2023	20
New	Feb	2023	20
New	Feb	2023	20
New	Feb	2023	20
New	Feb	2023	20
New	Feb	2023	20
New	Feb	2023	20
Repeat	Feb	2023	20
Repeat	Feb	2023	20
New	Feb	2023	20
Repeat	Feb	2023	20
New	Feb	2023	20
New	Feb	2023	20
New	Feb	2023	20
Repeat	Feb	2023	20
Repeat	Feb	2023	20
Repeat	Feb	2023	20
New	Feb	2023	20
Repeat	Feb	2023	20
New	Feb	2023	20
New	Feb	2023	20
New	Feb	2023	20
New	Feb	2023	20
New	Feb	2023	20
New	Feb	2023	20
New	Feb	2023	20
New	Feb	2023	20
New	Feb	2023	20
New	Feb	2023	20
New	Feb	2023	20
New	Feb	2023	20
New	Feb	2023	20
New	Feb	2023	20
Repeat	Feb	2023	20
New	Feb	2023	20
New	Feb	2023	20
New	Feb	2023	20
New	Feb	2023	20
New	Feb	2023	20
Repeat	Feb	2023	20
Repeat	Feb	2023	20
Repeat	Feb	2023	20
Repeat	Feb	2023	20
New	Feb	2023	26
Repeat	Feb	2023	26
New	Feb	2023	26
Repeat	Feb	2023	26
Repeat	Feb	2023	26
Repeat	Feb	2023	26
Repeat	Feb	2023	26
Repeat	Feb	2023	26
Repeat	Feb	2023	26
Repeat	Feb	2023	26
New	Feb	2023	26
Repeat	Feb	2023	26
Repeat	Feb	2023	26
Repeat	Feb	2023	26
New	Feb	2023	26
Repeat	Feb	2023	26
Repeat	Feb	2023	26
New	Feb	2023	26
New	Feb	2023	26
New	Feb	2023	26
Repeat	Feb	2023	26
Repeat	Feb	2023	26
Repeat	Feb	2023	26
New	Feb	2023	20
Repeat	Feb	2023	20
New	Feb	2023	20
Repeat	Feb	2023	20
Repeat	Feb	2023	20
Repeat	Feb	2023	20
Repeat	Feb	2023	20
New	Feb	2023	20
New	Feb	2023	20
Repeat	Feb	2023	20
Repeat	Feb	2023	20
Repeat	Feb	2023	20
Repeat	Feb	2023	20
New	Feb	2023	20
New	Feb	2023	20
Repeat	Feb	2023	20
Repeat	Feb	2023	20
New	Feb	2023	20
New	Feb	2023	20
New	Feb	2023	20
New	Feb	2023	20
Repeat	Feb	2023	20
New	Feb	2023	20
New	Feb	2023	20
Repeat	Feb	2023	20
New	Feb	2023	20
New	Feb	2023	20
Repeat	Feb	2023	20
New	Feb	2023	20
New	Feb	2023	20
New	Feb	2023	20
Repeat	Feb	2023	20
Repeat	Feb	2023	17
Repeat	Feb	2023	17
Repeat	Feb	2023	17
Repeat	Feb	2023	17
New	Feb	2023	17
Repeat	Feb	2023	17
Repeat	Feb	2023	17
Repeat	Feb	2023	17
New	Feb	2023	17
New	Feb	2023	17
Repeat	Feb	2023	17
Repeat	Feb	2023	17
New	Feb	2023	17
Repeat	Feb	2023	17
New	Feb	2023	17
New	Feb	2023	17
New	Feb	2023	17
New	Feb	2023	17
Repeat	Feb	2023	17
New	Feb	2023	7
New	Feb	2023	7
Repeat	Feb	2023	7
Repeat	Feb	2023	7
Repeat	Feb	2023	7
Repeat	Feb	2023	7
Repeat	Feb	2023	7
Repeat	Feb	2023	7
Repeat	Feb	2023	7
Repeat	Feb	2023	7
[truncated: 7,065 more rows]
